# Supplementary material for: Detection of ribonucleotides embedded in DNA by Nanopore sequencing
Source: Commun Biol. 2024 Apr 23;7:491. doi: 10.1038/s42003-024-06077-w (PMC11039623; doi:10.1038/s42003-024-06077-w)
Supplement: Supplementary file 3 — Supplementary Data 1 [file 42003_2024_6077_MOESM3_ESM.xlsx]

## Sheet: Fig2
ref_pos	T_freq	C_freq	G_freq	A_freq	del_freq	ins_freq	sample	strand
4978	0.9643524283935244	0.0057985678704856	0.010585305105853	0.0043197384806973	0.0075498132004981	0.0073941469489414	DNA_only	forward
4979	0.8554230813751592	0.025465910406297	0.040166685959023	0.0247328008642975	0.0339931319211328	0.0202183894740903	DNA_only	forward
4980	0.0305056261873447	0.0107043694286131	0.1094183837498173	0.6914365044571095	0.0789492912465293	0.078985824930586	DNA_only	forward
4981	0.0054175008832881	0.0060063596749499	0.8035174498488595	0.0975542731519648	0.0752168963215954	0.012287520119342	DNA_only	forward
4982	0.006007326007326	0.0065567765567765	0.6558241758241758	0.2292673992673992	0.0215018315018315	0.0808424908424908	DNA_only	forward
4983	0.0100013335111348	0.0168022402987064	0.605047339645286	0.1880917455660754	0.0159354580610748	0.1641218829177223	DNA_only	forward
4984	0.0198189095713675	0.8695838028990013	0.0034585940232386	0.0577080013989818	0.0233552248086115	0.0260754672987992	DNA_only	forward
4985	0.9152825209562248	0.0112930766842595	0.0022896615957777	0.0120304253337472	0.0311238745731139	0.0279804408568767	DNA_only	forward
4986	0.0031142823353175	0.0211298143256987	0.0162021524027279	0.926282177632357	0.0201837032364883	0.0130878700674104	DNA_only	forward
4987	0.964039603960396	0.0036435643564356	0.0039207920792079	0.0038811881188118	0.0154455445544554	0.009069306930693	DNA_only	forward
4988	0.0038477656291668	0.9127966779686844	0.0078098213265267	0.0060954703036306	0.0222484666082517	0.0472017981637395	DNA_only	forward
4989	0.0130867279397859	0.0123302696773705	0.1092703960059003	0.7728734067097848	0.0341919134611747	0.0582472862059835	DNA_only	forward
4990	0.0161791663345819	0.0019128078425121	0.913325894636168	0.0437156292340798	0.0159400653542679	0.00892643659839	DNA_only	forward
4991	0.9141617952102584	0.0014708655478031	0.0060343201961154	0.0067131812181783	0.0083726192721101	0.0632472185555346	DNA_only	forward
4992	0.9816528462123943	0.0022833794015142	0.0021231422505307	0.0034450987461442	0.00765132395946	0.0028442094299563	DNA_only	forward
4993	0.0241092214812768	0.807639190308961	0.0072603874837233	0.022846545397151	0.1149429822830762	0.0232016730458114	DNA_only	forward
4994	0.046113357235487	0.0075520634678465	0.714089556793043	0.038752002441071	0.1246471889541536	0.0688458311083988	DNA_only	forward
4995	0.0491776649746192	0.8389847715736041	0.0076345177664974	0.0400812182741116	0.0553096446700507	0.0088121827411167	DNA_only	forward
4996	0.0357407624175738	0.0053064887432205	0.8018650747200436	0.0596589800616489	0.0454953373131998	0.051933356744313	DNA_only	forward
4997	0.039130079973886	0.9045617757466948	0.0031826342418802	0.0075893585767912	0.0358250367227027	0.0097111147380447	DNA_only	forward
4998	0.03090174307058	0.0056741641833693	0.0251459362370902	0.8821896558762298	0.0437604604645466	0.0123280401681838	DNA_only	forward
4999	0.9112640495194656	0.0098143020035836	0.0216240430037465	0.008266818700114	0.0326193191073464	0.0164114676657436	DNA_only	forward
5000	0.9310372936621152	0.0124312207051151	0.0092928469533319	0.0111269614835948	0.019074791114734	0.0170368860811086	DNA_only	forward
5001	0.0136138137907164	0.0185747798330961	0.0238818597854093	0.766411567896012	0.1009883474983655	0.0765296311964004	DNA_only	forward
5002	0.0076592258857259	0.0067171820602088	0.0332172844562768	0.896170387057137	0.0346508294081507	0.0215850911325005	DNA_only	forward
5003	0.0067833514781006	0.0042709990788041	0.0344192278703626	0.9153337241437064	0.0288920525919102	0.0103006448371158	DNA_only	forward
5004	0.0048757737640973	0.0025862799966081	0.8870516408038667	0.0357415415924701	0.0615619435258204	0.0081828203171372	DNA_only	forward
5005	0.0055414357735094	0.0138327569684596	0.0356235156868463	0.8709220449147952	0.0458314236906795	0.0282488229657097	DNA_only	forward
5006	0.0170191465398573	0.8749426438076169	0.0049639177407917	0.0244024527593542	0.047219788929212	0.0314520502231677	DNA_only	forward
5007	0.8379353287241809	0.0302314596126594	0.0056254562631511	0.0068278438613818	0.1002275947953793	0.0191523167432473	DNA_only	forward
5008	0.0097643535997916	0.0120210042095213	0.0068567460834092	0.8639934036366792	0.0921321008549234	0.015232391615675	DNA_only	forward
5009	0.019417899376009	0.0214251429070122	0.0237378365405594	0.8527730505738098	0.0603482131169001	0.0222978574857093	DNA_only	forward
5010	0.8928244673898836	0.0377728401516141	0.0037032196227072	0.0060122859756894	0.0284930074500065	0.0311941794100988	DNA_only	forward
5011	0.0081012882376377	0.0184603125415025	0.0278011421488335	0.8829076098986233	0.0425870999158882	0.0201425472575147	DNA_only	forward
5012	0.022827356879662	0.0108295137952727	0.8580479913723376	0.0475869506605554	0.0421047901500853	0.0186033971420868	DNA_only	forward
5013	0.0163026202261477	0.8845193224649198	0.022115253621543	0.0155760410517233	0.0496344398528677	0.0118523227827982	DNA_only	forward
5014	0.0156546918830875	0.9019545742466744	0.0085965071034295	0.0229391005338883	0.0243869333092027	0.0264681929237173	DNA_only	forward
5015	0.0132688320663441	0.0019811103432388	0.0258465791292328	0.9208938032711356	0.0225754434462105	0.0154342317438378	DNA_only	forward
5016	0.9172077195182018	0.0046567859221779	0.0067165181569874	0.0056418752518694	0.0152241	0.0505529933282586	DNA_only	forward
5017	0.9569791470975014	0.0053071576178846	0.0074675934623332	0.0080311854217546	0.012680819086981	0.0095340973135449	DNA_only	forward
5018	0.0182611961318186	0.9062059900478828	0.0037555159139986	0.0126279222608205	0.0327668763496385	0.0263824992958407	DNA_only	forward
5019	0.0051204960774181	0.0178042937003805	0.0115093719171325	0.8133602668295203	0.1006717715037346	0.0515337999718137	DNA_only	forward
5020	0.0058263628497259	0.0044418805884049	0.0155754254398615	0.911335448514566	0.0545716758004038	0.0082492068070377	DNA_only	forward
5021	0.0086868566668649	0.0217171416671624	0.008091866484203	0.9127744392217528	0.0334979472838698	0.0152317486761468	DNA_only	forward
5022	0.0062987402519496	0.0137372525494901	0.0103179364127174	0.9424715056988602	0.0162567486502699	0.0109178164367126	DNA_only	forward
4978	0.9165374905886	0.0155454183090482	0.019376411709996	0.0120908809070375	0.0187342220647504	0.0177155764205677	DNA_only	reverse
4979	0.9064538238740631	0.0293174733025271	0.0129783988149196	0.0117181454376616	0.0183510579495456	0.0211811006212828	DNA_only	reverse
4980	0.0391054030115146	0.0084145261293179	0.0236271036315323	0.8693091231178034	0.0359610274579273	0.0235828166519043	DNA_only	reverse
4981	0.0159063175697373	0.0065509194836334	0.5562929502686733	0.0271884566804393	0.3381216415833529	0.0559397144141636	DNA_only	reverse
4982	0.0152991490675014	0.0132489749129227	0.824390458974472	0.0227944094175741	0.0951236717957762	0.0291433358317534	DNA_only	reverse
4983	0.010115477575866	0.0208799570315996	0.9201056306507922	0.0127114850953361	0.0168516695013875	0.0193357801450183	DNA_only	reverse
4984	0.0390614342230912	0.9156473102632896	0.0043654222181801	0.0122777499886317	0.0227138374789686	0.0059342458278386	DNA_only	reverse
4985	0.81277912889675	0.1003758567322573	0.0052619942516029	0.0142383373866902	0.0338492151227061	0.0334954676099933	DNA_only	reverse
4986	0.0157510052651456	0.0028214071490458	0.0185057650012218	0.9044276098016129	0.0291915668806789	0.0293026459022948	DNA_only	reverse
4987	0.8204544449847487	0.0386145616904646	0.0067636267185358	0.0287343618761327	0.0689403651474293	0.0364926395826886	DNA_only	reverse
4988	0.0255095154541773	0.9005938723174517	0.008930579925316	0.0121698834750528	0.0330229000764835	0.0197732487515184	DNA_only	reverse
4989	0.0441568244383269	0.0208906846638842	0.0233105408045466	0.7954222537962881	0.0829411242340822	0.0332785720628718	DNA_only	reverse
4990	0.0105045324695773	0.0131812762894482	0.9058865870391616	0.0142384776300695	0.0345052522662347	0.0216838743055086	DNA_only	reverse
4991	0.8356422326832549	0.0796234028244788	0.0091010984084286	0.0052230441605021	0.0440484196368527	0.0263618022864828	DNA_only	reverse
4992	0.8735322511843021	0.0551402078983408	0.0166812599627309	0.0050739767854336	0.0253474327024539	0.0242248714667385	DNA_only	reverse
4993	0.0418615209988649	0.8521225879682179	0.0096708286038592	0.0051078320090805	0.0770034052213393	0.0142338251986379	DNA_only	reverse
4994	0.0179480082607677	0.0136685899210117	0.7867742553599183	0.0301688347633545	0.0722178458131959	0.0792224658817517	DNA_only	reverse
4995	0.0859637031932001	0.8117620032161728	0.0114633586032621	0.0367792327130714	0.0455318171376062	0.0084998851366873	DNA_only	reverse
4996	0.0165469871995004	0.0040140939297979	0.9002274653226886	0.0158556710227019	0.0261362115873511	0.0372195709379599	DNA_only	reverse
4997	0.0432070452252087	0.9101687918539584	0.0049078066232455	0.009976148977158	0.0191037519493624	0.0126364553710668	DNA_only	reverse
4998	0.00585009979582	0.0025235724609419	0.0045424304296955	0.9494826676455068	0.0245245360067907	0.0130766936612448	DNA_only	reverse
4999	0.8911095322133346	0.0155164905686323	0.0054548371570672	0.0255323050124911	0.0451055442231441	0.0172812908253306	DNA_only	reverse
5000	0.9099248224015448	0.0186449640205071	0.0063912453732441	0.0246913580246913	0.024783318389774	0.0155642917902384	DNA_only	reverse
5001	0.0072080426581238	0.0107488355428161	0.0237106666385651	0.8268172908719202	0.0302442725567475	0.101270891731827	DNA_only	reverse
5002	0.0082262449747867	0.0129900309065136	0.0154764947830734	0.9338182325192296	0.0181256245207166	0.01136337229568	DNA_only	reverse
5003	0.0174081237911025	0.0122579292023024	0.0062687888886299	0.936100300622218	0.0171517792640581	0.0108130782316888	DNA_only	reverse
5004	0.0080347397998281	0.0083134012957759	0.9327032487286068	0.0070594245640108	0.0221768107191788	0.0217123748925992	DNA_only	reverse
5005	0.007414696661098	0.0022656017575577	0.0029292628784584	0.9385999038835618	0.0087649037691374	0.0400256310501865	DNA_only	reverse
5006	0.0942418201008561	0.8585669051248974	0.0019467573589773	0.0091005042805207	0.0131816582619913	0.0229623548727571	DNA_only	reverse
5007	0.81988821611551	0.1006054960409874	0.0082673497904052	0.0019562179785747	0.0298090358639962	0.0394736842105263	DNA_only	reverse
5008	0.0045094256293438	0.0166197903349526	0.0117152088514911	0.8942144534064759	0.0258478417517026	0.0470932800260337	DNA_only	reverse
5009	0.0179957314707023	0.0157887077997671	0.0103802871556072	0.9217840512223516	0.0171226232052774	0.0169285991462941	DNA_only	reverse
5010	0.9098830094473542	0.0602819521268784	0.0047236771256547	0.0049684272357922	0.008982329042048	0.0111606050222722	DNA_only	reverse
5011	0.0062305295950155	0.0053611533724552	0.0084281194909319	0.937936197445	0.0132579873940447	0.0287860127025525	DNA_only	reverse
5012	0.0044060496546944	0.0010396296938043	0.951830490853734	0.0052476546449169	0.0187875937523206	0.0186885814005297	DNA_only	reverse
5013	0.0207531889046365	0.9458898562462036	0.0020500101235067	0.0086049807653371	0.0175136667341567	0.0051882972261591	DNA_only	reverse
5014	0.0434638944666141	0.9190453193706632	0.0018046412322395	0.0043463894466614	0.0109803522863025	0.0203594031975192	DNA_only	reverse
5015	0.0041074657711185	0.0015758202014983	0.0056057866184448	0.967191940067166	0.0113924050632911	0.010126582278481	DNA_only	reverse
5016	0.9541688379364252	0.0044293903074517	0.0044815007816571	0.0049244398124022	0.0174830640958832	0.0145127670661803	DNA_only	reverse
5017	0.956873599578226	0.0135231316725978	0.0021879530776327	0.0015816528272044	0.0055357848952155	0.0202978779491235	DNA_only	reverse
5018	0.0122331558853578	0.9568209926332204	0.0040060224767435	0.0036833897940528	0.0082002473517233	0.0150561918589019	DNA_only	reverse
5019	0.0201165048543689	0.0118058252427184	0.0170873786407767	0.7586019417475728	0.1192750809061488	0.0731132686084142	DNA_only	reverse
5020	0.016858389527965	0.0128520428401428	0.0509321697738992	0.8728282427608092	0.031178103927013	0.0153510511701705	DNA_only	reverse
5021	0.0300225465764803	0.0453700407420592	0.0168901546616035	0.8647205411178356	0.0160990467149242	0.026897670187097	DNA_only	reverse
5022	0.0093263419125005	0.0199735820357843	0.0200136092542929	0.918824800864588	0.009566505223552	0.0222951607092823	DNA_only	reverse
4978	0.9587966180217744	0.005993745656706	0.0129719712763493	0.0055015056752374	0.0068334491545054	0.0099027102154273	Ribo1A	forward
4979	0.8348170975289619	0.0355247389145694	0.044341722307824	0.0267933573018318	0.0302744963761912	0.0282485875706214	Ribo1A	forward
4980	0.0355951650345545	0.0107532620006937	0.1184993462657096	0.6742535421725325	0.0642794247138244	0.0966192598126851	Ribo1A	forward
4981	0.0059081602807838	0.0062298917812225	0.7928926586721263	0.1097104416496051	0.0729745539631471	0.0122842936531149	Ribo1A	forward
4982	0.0073089881534615	0.0070101075970003	0.6108303445277687	0.2697261167264427	0.0207042712748614	0.0844201717204651	Ribo1A	forward
4983	0.0123380476708535	0.017382059143507	0.5590940559786371	0.2284145979626149	0.0152556621501335	0.1675155770942537	Ribo1A	forward
4984	0.019644446997329	0.8588414371463856	0.0035038341135586	0.0614894166977799	0.0230621212556362	0.0334587437893104	Ribo1A	forward
4985	0.905926867309803	0.015654785974236	0.0023684362544047	0.0127953324475766	0.0349199930679914	0.0283345849459881	Ribo1A	forward
4986	0.0047713834084655	0.0240910953691235	0.0189684444704642	0.9154030794449972	0.0211638662841754	0.0156021310227738	Ribo1A	forward
4987	0.9598869890226316	0.0052679596221195	0.0052090997380735	0.0037964625209688	0.0152447099679213	0.0105947791282851	Ribo1A	forward
4988	0.003518687834206	0.8953813758900618	0.0086443354667109	0.0055135344803701	0.0180644446291524	0.0688776216994985	Ribo1A	forward
4989	0.0157584805507174	0.0128003096403195	0.1239114207514307	0.7539741782090625	0.0192419341461391	0.0743136767023305	Ribo1A	forward
4990	0.018992958996509	0.0019821312348381	0.9058931424176084	0.0487249275190817	0.0144074315129282	0.0099994083190343	Ribo1A	forward
4991	0.8962865665106861	0.0016419013217305	0.0051446241414224	0.005390909339682	0.006430780176778	0.0851052185097009	Ribo1A	forward
4992	0.9819124526952532	0.0028308352453887	0.0018474924759379	0.004022765875026	0.0059894514139277	0.0033970022944664	Ribo1A	forward
4993	0.0261033681765389	0.7915795586527293	0.0096689895470383	0.0218931475029036	0.1175667828106852	0.0331881533101045	Ribo1A	forward
4994	0.0442410165323131	0.0088809946714031	0.6492690258231999	0.0478753928132258	0.1482169695313567	0.1015166006285011	Ribo1A	forward
4995	0.0501128668171557	0.8238374717832957	0.0092400300978179	0.047614747930775	0.0582693754702784	0.0109255079006772	Ribo1A	forward
4996	0.037695146182231	0.006869145614533	0.7577065001419245	0.0811240420096508	0.0459835367584445	0.070621629293216	Ribo1A	forward
4997	0.0438569959470086	0.8961042889117415	0.003538805879862	0.0115842961708305	0.0347226423083903	0.0101929707821668	Ribo1A	forward
4998	0.0402267655750557	0.0067848742536638	0.0238827573728966	0.8767866835534648	0.0367890959531994	0.0155298232917194	Ribo1A	forward
4999	0.9058380414312618	0.0124951424386452	0.0221205870923385	0.0083699518727767	0.0262158849729471	0.0249603921920306	Ribo1A	forward
5000	0.9274208036409366	0.0135038026229115	0.009162225282951	0.0115575782981016	0.0142224085274567	0.0241331816276423	Ribo1A	forward
5001	0.0131204119645009	0.0197490960885285	0.0235290895146269	0.745946094006793	0.0880354990686972	0.1096198093568533	Ribo1A	forward
5002	0.0064909814244264	0.0064311567108372	0.0348179833089049	0.8975501779785229	0.0238999730788788	0.0308097274984296	Ribo1A	forward
5003	0.0049822716713534	0.0035456657293067	0.039155153441741	0.9167685536129112	0.0204181440273872	0.0151302115173004	Ribo1A	forward
5004	0.0050363046500849	0.0030588598794994	0.8870384674803028	0.0383129924300942	0.0549976826819094	0.011555692878109	Ribo1A	forward
5005	0.0056330391300418	0.0184655239931319	0.0361478446847606	0.8629996686447571	0.0381359761424225	0.0386179474048859	Ribo1A	forward
5006	0.0146399760979982	0.8625933671945025	0.0046608903495667	0.024081266806095	0.0442485808186435	0.0497759187331939	Ribo1A	forward
5007	0.8019957983193278	0.0476396440929312	0.0063334157192288	0.0105042016806722	0.1073591201186356	0.0261678200692041	Ribo1A	forward
5008	0.0120150187734668	0.0168335419274092	0.0093241551939924	0.859918648310388	0.083072590738423	0.0188360450563204	Ribo1A	forward
5009	0.0235551390190565	0.0280537332083723	0.0258356763511402	0.8424554826616683	0.0518900343642611	0.0282099343955014	Ribo1A	forward
5010	0.8840231891285376	0.0401134521880064	0.0047375638947762	0.0078855504301209	0.0276150105971823	0.0356252337613763	Ribo1A	forward
5011	0.0102609576893843	0.0235621991385862	0.0373384849252596	0.8598619204459083	0.0427856599949328	0.0261907778059285	Ribo1A	forward
5012	0.0267871550750363	0.0101016620945618	0.8424721639502986	0.0537034048733258	0.041988058738099	0.0249475552686783	Ribo1A	forward
5013	0.0143631881676253	0.8760230073952342	0.0274774034511092	0.0202136400986031	0.0471980279375513	0.0147247329498767	Ribo1A	forward
5014	0.0144677245918733	0.8903190068102578	0.0098080745544006	0.030173677865033	0.019290299455831	0.0359412167226041	Ribo1A	forward
5015	0.0216100847061962	0.0022677249383045	0.0345161075168411	0.8984526112185687	0.0185086373641032	0.0246448342559861	Ribo1A	forward
5016	0.8935855844280988	0.0063919313911283	0.0066167731988565	0.0057174059679439	0.0142935149198599	0.0733947900941123	Ribo1A	forward
5017	0.9571556906917282	0.0068067168820399	0.0069449243314214	0.0084306544122728	0.010538318015341	0.0101236956671964	Ribo1A	forward
5018	0.0272396002453367	0.8831403110004691	0.0043655518273983	0.013096655482195	0.0293682577479525	0.0427896236966482	Ribo1A	forward
5019	0.005443261796623	0.0253441042887355	0.013382796519086	0.7552265714384773	0.1179488957459349	0.082654370211143	Ribo1A	forward
5020	0.0038022813688212	0.0036531722955341	0.0177067024528442	0.9234324908670692	0.0366808320286289	0.014724520987102	Ribo1A	forward
5021	0.0046927539444998	0.0060968850460037	0.009052950522854	0.936185936518494	0.0193991796918301	0.0245722942763182	Ribo1A	forward
5022	0.0071014763595589	0.0124088955335451	0.0103158288170435	0.9453933844141282	0.0096430573724537	0.0151373575032704	Ribo1A	forward
4978	0.9369982725332792	0.0118454860859088	0.0149229898239145	0.0101397941556462	0.0137181180774311	0.0123753393238201	Ribo1A	reverse
4979	0.9002825736606659	0.0251353245983623	0.0182480433038714	0.0182119085646558	0.0161811362207398	0.0219410136517044	Ribo1A	reverse
4980	0.0314020249635319	0.0075379231548615	0.0153489073963625	0.8651437522904795	0.0373087674166265	0.0432586247781378	Ribo1A	reverse
4981	0.0113463843387934	0.0069807140522282	0.6234554897759053	0.0627537863654523	0.2596738459303381	0.0357897795372825	Ribo1A	reverse
4982	0.0482973826315323	0.0222564844049691	0.7813449791967895	0.05665555194901	0.0662161763404054	0.0252294254772935	Ribo1A	reverse
4983	0.0061024417110335	0.0143051220855516	0.8494363870020195	0.0283679089407013	0.0499798053974664	0.0518083348632274	Ribo1A	reverse
4984	0.0203566282978822	0.7947992997567739	0.0441912345659886	0.0123317169901934	0.1141613347999194	0.0141597855892422	Ribo1A	reverse
4985	0.4631492773693029	0.0732500401674024	0.0098773555312425	0.1082760150876414	0.3045760235036686	0.0408712883407419	Ribo1A	reverse
4986	0.0216659655027345	0.0166097944810607	0.0232318982844855	0.8743046791006404	0.0411037878433755	0.0230838747877031	Ribo1A	reverse
4987	0.6792224965412867	0.0902781493399781	0.017756002109624	0.0351145388254897	0.1360860359706181	0.0415427772130032	Ribo1A	reverse
4988	0.030071060180782	0.8423299079078614	0.0180008814864645	0.0249058587920542	0.0547062871635466	0.029986004469291	Ribo1A	reverse
4989	0.0839037583474515	0.0622060823387298	0.026453539167496	0.690686561267825	0.0901258860264231	0.0466241728520744	Ribo1A	reverse
4990	0.010282000696298	0.0175467099918765	0.8802676879037561	0.0217244980851804	0.040485861281962	0.0296932420409268	Ribo1A	reverse
4991	0.817034381391587	0.0788726698655385	0.013477256643362	0.0070613670122174	0.0578752128908832	0.0256791121964117	Ribo1A	reverse
4992	0.8256672698045368	0.04219117658479	0.0426959486219723	0.0172942665662299	0.0451499172950431	0.0270014211274277	Ribo1A	reverse
4993	0.0333806542701327	0.8158207079522446	0.0124275640578091	0.0125051393640376	0.095797745661601	0.0300681886941748	Ribo1A	reverse
4994	0.0188777165098929	0.0167585684938912	0.7536742710923704	0.039701589361012	0.0683389195228313	0.1026489350200021	Ribo1A	reverse
4995	0.1006835513058595	0.7449207791694654	0.0291042712078707	0.0424908135445888	0.0620727804338377	0.0207278043383776	Ribo1A	reverse
4996	0.0157403092417803	0.0058008916958218	0.7574615186650994	0.0341932656794485	0.0397715811950949	0.1470324335227549	Ribo1A	reverse
4997	0.0930612961396677	0.8231971019580933	0.0044444089813765	0.0305682779311555	0.0238737372931394	0.0248551776965673	Ribo1A	reverse
4998	0.0126994170018529	0.0084662780012352	0.0184239466112291	0.835058224491948	0.0393938024434702	0.0859583314502643	Ribo1A	reverse
4999	0.7182782807719555	0.1007060948362436	0.0159280047955283	0.0393295602282546	0.0676589881123835	0.0580990712556343	Ribo1A	reverse
5000	0.8033701577962877	0.0521111448624278	0.0117108187181249	0.0627907720347247	0.0375465634942205	0.0324705430942141	Ribo1A	reverse
5001	0.0101640067661984	0.0162830036037361	0.0314922409355004	0.8066705891005369	0.0253585349709494	0.1100316246230786	Ribo1A	reverse
5002	0.0106956185068077	0.0257791830676905	0.0154949345034522	0.9043201910047106	0.019140801445441	0.0245692714718977	Ribo1A	reverse
5003	0.0236732761365213	0.0171182276063052	0.0067509652982424	0.9182782181369948	0.0209712573774907	0.0132080554444453	Ribo1A	reverse
5004	0.0174402182246648	0.0308129352992922	0.8670637322551227	0.015874553099452	0.0387461766296233	0.0300623844918448	Ribo1A	reverse
5005	0.0179258968829641	0.0078337580866496	0.007120172515193	0.8905234267790629	0.0169378553224857	0.0596588904136443	Ribo1A	reverse
5006	0.1149579295769031	0.8063643976552219	0.0037484547593412	0.0118913745663356	0.0168281692387446	0.0462096742034533	Ribo1A	reverse
5007	0.7668809659914019	0.1143434375073412	0.0097256916438924	0.0044008363155133	0.0331863777671628	0.0714626907746881	Ribo1A	reverse
5008	0.0101533056284292	0.0296937756831425	0.0148971900417121	0.8321841215301156	0.0283472244793722	0.0847243826372282	Ribo1A	reverse
5009	0.0379141429186111	0.0189074239565749	0.0130655678019395	0.881880316420084	0.0190729156323436	0.0291596332704464	Ribo1A	reverse
5010	0.8865881682014123	0.0657592378268672	0.0068686157097569	0.0078246867609319	0.015699693050873	0.0172595984501585	Ribo1A	reverse
5011	0.0184023935407188	0.0121152506250256	0.0144104266568301	0.8869625804336243	0.0274109594655518	0.0406983892782491	Ribo1A	reverse
5012	0.0132629069112825	0.00339437692486	0.8959085339603272	0.0090571911116998	0.03480478193198	0.0435722091598503	Ribo1A	reverse
5013	0.0406636500754147	0.8983494936436113	0.0036888601594483	0.0138763197586726	0.0317948717948717	0.011626804567981	Ribo1A	reverse
5014	0.099122011818426	0.8167640343808756	0.0045829975825946	0.0053216492076282	0.0212949905989793	0.0529143164114961	Ribo1A	reverse
5015	0.0109806957960124	0.005648723318141	0.0095377197458954	0.9365618456015626	0.020632797789783	0.0166382177486054	Ribo1A	reverse
5016	0.9254616715511458	0.0066734931676141	0.0094011510892976	0.0052258041735814	0.0278680131351294	0.0253698668832315	Ribo1A	reverse
5017	0.9205878752907029	0.0236933676056584	0.0042053541765024	0.0019234468166955	0.0076763013866302	0.0419136547238105	Ribo1A	reverse
5018	0.0222476940016967	0.925486019603242	0.0080777631365187	0.0075181862488492	0.0133937435693785	0.0232765934403148	Ribo1A	reverse
5019	0.0328316364172937	0.0173380551866607	0.0287164100798452	0.6318675913629432	0.173675667699572	0.1155706392536848	Ribo1A	reverse
5020	0.0203296251268316	0.012715156722762	0.050430999021911	0.8710567931478925	0.0309240655593846	0.0145433604212181	Ribo1A	reverse
5021	0.0366273285689512	0.0328669350054306	0.0181356844920274	0.8793753365643511	0.0159999269826492	0.0169947883865903	Ribo1A	reverse
5022	0.0101180284871225	0.0162471312520491	0.0190703435211832	0.9252304105497068	0.0091617791701577	0.0201723070197807	Ribo1A	reverse
4978	0.981067080005689	0.0018519500618321108	0.00516894750417638	0.002428688170902508	0.004902575253174169	0.004580759004225797	DNA_Only	forward
4979	0.9263015473763305	0.010194118393751056	0.02132011577197661	0.016542807175648662	0.018209240220835466	0.00743217106145769	DNA_Only	forward
4980	0.009344660898429114	0.0034586213099818365	0.05293141368244517	0.8502399563610197	0.040670136894088424	0.043355210854035736	DNA_Only	forward
4981	0.0011696293864866248	0.002157972240876198	0.8901096452264726	0.05321030743425352	0.045467987267783096	0.007884458444127912	DNA_Only	forward
4982	0.001631596524508244	0.0020161630382103937	0.7562135041318411	0.15344035227192226	0.012161072648212722	0.07453731138530528	DNA_Only	forward
4983	0.0022901243735384664	0.004843041651668508	0.7116200276385641	0.09847283088873841	0.011094190112039388	0.1716797853354511	DNA_Only	forward
4984	0.0052750451867468245	0.9327464820501099	0.0012787623793641676	0.03222348868752425	0.017947183384509895	0.010529038311744945	DNA_Only	forward
4985	0.9583786115120221	0.004756317058890145	0.001119204292732762	0.00675257272418421	0.019609567570302654	0.009383726841868119	DNA_Only	forward
4986	0.0010156671807548623	0.006472911103094456	0.007033404434071216	0.9672232458253537	0.013528711059029754	0.004726060397696045	DNA_Only	forward
4987	0.9801012780850029	0.001529550366818954	0.0032757870356039265	0.0015866050233590261	0.01130714039026599	0.0021996390989491624	DNA_Only	forward
4988	0.001983650810759951	0.9564829531683328	0.0032348217364299168	0.0035164989605336264	0.01355802401938511	0.021224051304558584	DNA_Only	forward
4989	0.0019262178721084972	0.004917287880434032	0.05622767427049525	0.9044778412914123	0.018227339328278788	0.014223639357271098	DNA_Only	forward
4990	0.00430924236192411	0.0004477529424415719	0.9737624066143499	0.011580215516796203	0.007347522504597518	0.002552860059890753	DNA_Only	forward
4991	0.9703400157702325	0.0005041695538935748	0.0029718525244319133	0.002228740054001099	0.004220329263338989	0.019734892834101934	DNA_Only	forward
4992	0.9911873719438685	0.0011448832455710856	0.0009143291208667864	0.0016193393653573013	0.003954609960059531	0.0011794663642767304	DNA_Only	forward
4993	0.005209808541795983	0.9365295262659925	0.0031674671712758457	0.00995196972344926	0.03617939338423619	0.00896183491325021	DNA_Only	forward
4994	0.00914089038533483	0.0019112607557052002	0.9215622895622896	0.01433595211372989	0.03535084175084175	0.017698765432098765	DNA_Only	forward
4995	0.013105629748042476	0.9539675232072533	0.0017236897407055588	0.010969542074306941	0.01672124815058659	0.0035123670791050903	DNA_Only	forward
4996	0.007344341993350344	0.0012214393412201346	0.9508440133766334	0.01393359042758834	0.016537757094255007	0.010118857766952757	DNA_Only	forward
4997	0.007693816081622412	0.9709554484567913	0.0010620559796065765	0.0018452004691559213	0.015262182890424324	0.0031812961223995156	DNA_Only	forward
4998	0.004950959431126964	0.0010562209219456393	0.01147589513809449	0.959378133181296	0.019262935660674104	0.0038758556668628047	DNA_Only	forward
4999	0.9650002740777285	0.002717023881306072	0.008459256823012785	0.0030678433737141185	0.015190605833592184	0.005564996010646397	DNA_Only	forward
5000	0.9762976535696345	0.003787321597621037	0.0032367713831078742	0.0029932353126081493	0.009102999888303005	0.004582018248725403	DNA_Only	forward
5001	0.0029956754114985893	0.005719769741844136	0.007655746424922031	0.8745289488273792	0.07312986249950447	0.035969997094851616	DNA_Only	forward
5002	0.0012947202420558618	0.0015702836347728007	0.018426697999018724	0.9533473009146138	0.019048701399874256	0.006312295809664515	DNA_Only	forward
5003	0.0009385216038441845	0.0012776202292331324	0.017212793926503604	0.9626893044231754	0.01528405510260349	0.0025977047146401983	DNA_Only	forward
5004	0.0013903874175500261	0.0006760372599109905	0.9476701432531605	0.016866326299826852	0.031618645775014304	0.0017784599945373223	DNA_Only	forward
5005	0.0026625447577650375	0.00414672732206577	0.01496058486146091	0.9488467741488872	0.022350731046059502	0.00703263786376164	DNA_Only	forward
5006	0.008369930472070937	0.9453091460490707	0.001738045121807077	0.006871341179237281	0.023771655901361346	0.013939881276452673	DNA_Only	forward
5007	0.9175748221881449	0.014416943097729012	0.00196020383642548	0.0018542970888650514	0.05449180863951325	0.00970192514932232	DNA_Only	forward
5008	0.00288208194355366	0.0030338362040701365	0.002747189267539014	0.9406316099753134	0.04668972748556929	0.004015555123954503	DNA_Only	forward
5009	0.005232716879707629	0.005129390134237098	0.009162890543786743	0.9410229723535203	0.03444537960367618	0.005006650485072104	DNA_Only	forward
5010	0.970403527818702	0.00996605020154753	0.0011452490665843794	0.0011421131162377628	0.01077888853139055	0.00656417126553785	DNA_Only	forward
5011	0.0016899817479455433	0.004225897791010832	0.011090230056391428	0.959761201239278	0.01740863595138991	0.005824053213984269	DNA_Only	forward
5012	0.007004677173682427	0.0023078701284718595	0.9591030719879413	0.013344986684146692	0.014292454772015491	0.003946939253742214	DNA_Only	forward
5013	0.004067073501751562	0.959420595307665	0.009661215587467947	0.005229459458596387	0.018181121446978914	0.0034405346975401488	DNA_Only	forward
5014	0.0052059303802389776	0.9719609393224644	0.0030520204245613127	0.0047341955885021126	0.009756745548326897	0.005290168735906275	DNA_Only	forward
5015	0.002538582554314615	0.0004973151482844252	0.0142537672435089	0.9689317800631883	0.009450287987726392	0.00432826700297739	DNA_Only	forward
5016	0.9774026854440827	0.0011629824818864343	0.0028675212953715766	0.0017272659976649441	0.006953869010899958	0.009885675770094401	DNA_Only	forward
5017	0.9838730355761006	0.0014069755745095473	0.003324144161084239	0.0020019816001783045	0.006096675001134128	0.0032971880869931683	DNA_Only	forward
5018	0.007741070538656821	0.95325391401894	0.0012820354136225383	0.00288588256216862	0.014857409389476234	0.019979688077135797	DNA_Only	forward
5019	0.0022388186126882895	0.012594983638901233	0.004361656517268745	0.8745662126043664	0.07657854304773844	0.029659785579036944	DNA_Only	forward
5020	0.0016428285657131426	0.0015536440621457626	0.010049509901980396	0.9511343935453758	0.032153097286123894	0.0034665266386610656	DNA_Only	forward
5021	0.0021303371388216707	0.008492062695169339	0.00336034326375013	0.9626965081213874	0.01386225270182978	0.0094584960790417	DNA_Only	forward
5022	0.0014005743957124378	0.0031957717999699818	0.005133471957313258	0.9779997672736104	0.009363021125822341	0.002907393447571635	DNA_Only	forward
4978	0.974323272584948	0.004706462782429006	0.004031647344451292	0.0035337835102099576	0.00979906995436748	0.003605763823594247	DNA_Only	reverse
4979	0.9633726023564406	0.010532088155926975	0.005058813759793877	0.0033164332146060718	0.010994428721373975	0.006725633791858467	DNA_Only	reverse
4980	0.015087542870865823	0.0026341661100646157	0.008822580282028383	0.9496131303049179	0.01951084060668373	0.00433173982543959	DNA_Only	reverse
4981	0.007916096333838926	0.0034575117457733714	0.6730213458621582	0.011716177721874884	0.28501720247123674	0.018871665865117827	DNA_Only	reverse
4982	0.006567837489772811	0.004757232324350358	0.915291947929957	0.008983473460162946	0.055119876869874254	0.009279631925882605	DNA_Only	reverse
4983	0.005802113815384824	0.009610715578980493	0.9627428557662412	0.006262849984453919	0.010374845009707832	0.005206619845231794	DNA_Only	reverse
4984	0.024553402667940857	0.9573256478572099	0.0007356343390782872	0.0052454584219169135	0.010548376463330178	0.001591480250523941	DNA_Only	reverse
4985	0.9222562587408655	0.04666169241902162	0.0016205048986340817	0.003933904996869224	0.015157457434563022	0.010370181510046605	DNA_Only	reverse
4986	0.00849027095508235	0.0009818680696353737	0.005832701382341226	0.9605955116102711	0.013624638362763123	0.010475009619906793	DNA_Only	reverse
4987	0.9157391290641459	0.02170396707626187	0.0017398601356610531	0.01389336113506734	0.03599588978684086	0.010927792802022981	DNA_Only	reverse
4988	0.012382992082250415	0.9585782160763823	0.003060090980164875	0.0042328114199124	0.015827952704803475	0.0059179367364865475	DNA_Only	reverse
4989	0.02364210572234628	0.010056581905372912	0.007533975091326038	0.9113823419027255	0.03755104066932566	0.009833954708903659	DNA_Only	reverse
4990	0.0037321067640754334	0.0046781576998202274	0.9552894666703915	0.006957589284028954	0.02244700264939564	0.006895676932288273	DNA_Only	reverse
4991	0.9166974789281861	0.03908076333919395	0.0037623657780158914	0.0028349795884487976	0.028866687292017235	0.008757725074138073	DNA_Only	reverse
4992	0.9344997838364153	0.037251307770759086	0.005449139472076283	0.002542477469394492	0.014278910838389138	0.005978380612965727	DNA_Only	reverse
4993	0.028950471429677077	0.9135355632344037	0.004051123524743039	0.002283167388265931	0.046670248105707086	0.0045094263172032	DNA_Only	reverse
4994	0.005014353952550115	0.005136181303014517	0.9097363970046914	0.01654011819495216	0.042456457933314845	0.021116491611476884	DNA_Only	reverse
4995	0.032835800430243825	0.9239013851901056	0.003820242179739538	0.012452542155972527	0.023699975014168796	0.0032900550297697037	DNA_Only	reverse
4996	0.0069925573591673685	0.0029455883120508147	0.9565529506186567	0.006280744672562382	0.015793013040317647	0.011435145997245036	DNA_Only	reverse
4997	0.018120932448486587	0.9599856767214657	0.001840037381008371	0.002505810242518454	0.012959665769807506	0.004587877436713403	DNA_Only	reverse
4998	0.0016594616461706585	0.0010224424981245025	0.0016487554420018154	0.978142519460438	0.014171190675202061	0.003355630278063064	DNA_Only	reverse
4999	0.9526949897109726	0.008120900286070204	0.0012686991390313451	0.007540945426017832	0.02520083905754654	0.005173626380361518	DNA_Only	reverse
5000	0.9634945594255687	0.009667269639352721	0.0022427205636207843	0.006302037105853954	0.01316993694891726	0.005123476316686578	DNA_Only	reverse
5001	0.0034409494713089394	0.006857925421372094	0.01181295259386008	0.9229019048460975	0.023227345397009002	0.031758922270352395	DNA_Only	reverse
5002	0.0038300394890810685	0.00607850886265889	0.005694115540296462	0.9684975006715305	0.011440718522200645	0.004459116914232433	DNA_Only	reverse
5003	0.007942276269846983	0.00807773074282459	0.002133214443007337	0.9658050988159731	0.011916897519789898	0.004124782208558091	DNA_Only	reverse
5004	0.00395741225719845	0.005833363707357778	0.968553190862356	0.002412602299068073	0.01432749195605357	0.004915938917966094	DNA_Only	reverse
5005	0.005056425442465995	0.0010909174600495593	0.0008523272138643181	0.9706487966919577	0.004662099440732188	0.017689433750930194	DNA_Only	reverse
5006	0.03649672651464577	0.9500025375855459	0.0005481184779171498	0.0024079734841830343	0.0051095260961393565	0.0054351178415687745	DNA_Only	reverse
5007	0.9197837907201838	0.05186456247589046	0.0020289181476673703	0.0008755724671190849	0.01516407007396592	0.010283086115173382	DNA_Only	reverse
5008	0.0013472086768003678	0.006634323305234779	0.002861362521042856	0.9555894795037924	0.014024947043439909	0.019542678949689717	DNA_Only	reverse
5009	0.0054472342826578125	0.009067613478095595	0.0029204286363899695	0.9690434564542664	0.008833503030341508	0.004687764118248791	DNA_Only	reverse
5010	0.9635369574256012	0.024834068457086036	0.0016694903824745007	0.0013885818668764969	0.005488090516384867	0.003082811351576958	DNA_Only	reverse
5011	0.0021690764862234975	0.00267471656285783	0.0026126064432082582	0.9764276170258172	0.007576638313662475	0.008539345168230832	DNA_Only	reverse
5012	0.001271730093230638	0.0005757864848235101	0.9798990841446628	0.0017039731686723767	0.011431055213407922	0.005118370895202827	DNA_Only	reverse
5013	0.006511787132945627	0.979123274639745	0.0006040252439760003	0.002953469483146955	0.008813501856925018	0.0019939416432613742	DNA_Only	reverse
5014	0.01326758137998889	0.9745767267781059	0.0007799440044577981	0.0010248498351792294	0.005396461580077807	0.004954436422190346	DNA_Only	reverse
5015	0.000631329918776318	0.0003311050932712754	0.001815073516481914	0.9907093283284425	0.004360980036764674	0.0021521831062632905	DNA_Only	reverse
5016	0.9866161513240332	0.001205361517402732	0.0010111162081234428	0.001179346520624256	0.007945847182705924	0.0020421772471103843	DNA_Only	reverse
5017	0.9838079811255975	0.006776826036815649	0.0005273212257797576	0.0006893030380393158	0.0030987824954002447	0.0050997860783675054	DNA_Only	reverse
5018	0.004373780534087002	0.9866411276459899	0.0010251327180751078	0.0012260515870358216	0.003825495265011988	0.0029084122498001974	DNA_Only	reverse
5019	0.005847552419287521	0.0034856860176278883	0.004761515636381529	0.8489811375795966	0.112314303965528	0.024609804381578497	DNA_Only	reverse
5020	0.007406572380888545	0.004234938547690283	0.017896423761965985	0.9469474928554454	0.018754074985832758	0.0047604974681770265	DNA_Only	reverse
5021	0.00922036300978556	0.0236970661648117	0.006311885347321726	0.9401440185262695	0.008670440762681053	0.01195622618913048	DNA_Only	reverse
5022	0.0035261694355345086	0.008178238585573018	0.006554344766576863	0.9698775429403923	0.00575013068478829	0.0061135735871350495	DNA_Only	reverse
4978	0.9808962446237027	0.0020677108367722543	0.004615459329416658	0.002422602488973454	0.00589929544667784	0.0040986872744570154	Ribo1B	forward
4979	0.925094831614847	0.01049300010937329	0.021416036113072096	0.01607600946576119	0.01942121642985692	0.007498906267089577	Ribo1B	forward
4980	0.0108791220622064	0.003545628433930372	0.057736683258389467	0.8375488510800171	0.04440169912639256	0.04588801603906412	Ribo1B	forward
4981	0.0012887673034131788	0.0024032085947704685	0.8811943324123109	0.05591880392432757	0.051316597206052104	0.00787829055912578	Ribo1B	forward
4982	0.0018873345830601005	0.002286467034787666	0.7349604111585616	0.16724229019767772	0.01589056935172548	0.07773292767418742	Ribo1B	forward
4983	0.0026824775620413843	0.005587282853856918	0.6895177669984613	0.11410243490420688	0.014662202104217682	0.17344783557721577	Ribo1B	forward
4984	0.006073144812020081	0.9220577886622622	0.0014583497666826703	0.035685470973063384	0.022763423743151563	0.011961822042820081	Ribo1B	forward
4985	0.9524236721180431	0.005120587501035012	0.0010851287555384834	0.008672936714518999	0.02276093362162189	0.009936741289242533	Ribo1B	forward
4986	0.0011153753522690664	0.006806104224726552	0.007611201296162496	0.963409683059494	0.01569470118512541	0.005362934882222494	Ribo1B	forward
4987	0.9771177287552474	0.0016455202875330186	0.003366978010150513	0.0018055537251077402	0.01362543514974423	0.0024387840722171284	Ribo1B	forward
4988	0.0018747686563808958	0.9539320562652317	0.0035037972687749397	0.0036171209983327864	0.0158720969262786	0.02120015988500105	Ribo1B	forward
4989	0.002272308428328277	0.004705329003826687	0.06400873181982616	0.8949649939158972	0.0189441770390121	0.015104459793109482	Ribo1B	forward
4990	0.004566554419678041	0.0005530646696004233	0.9718647203818157	0.011509401470900628	0.008721452750051222	0.00278480630795395	Ribo1B	forward
4991	0.9679657847475515	0.000654804885424574	0.0029284158165312005	0.002254479025877445	0.0050625489869347605	0.021133966537680595	Ribo1B	forward
4992	0.9903892839981987	0.0010911977137049401	0.0008496876721702445	0.0016937149527420194	0.004697496094329797	0.0012786195688542614	Ribo1B	forward
4993	0.005289666880277019	0.9324010678019244	0.003130453466046572	0.0104256842089484	0.03922935380994675	0.00952377383285677	Ribo1B	forward
4994	0.009595333187319642	0.0019811121155584623	0.9152390519202765	0.014719669223147182	0.03936413312229598	0.01910070043140221	Ribo1B	forward
4995	0.01339898347757076	0.9503898476351008	0.0019383644238582089	0.011203431188693316	0.0192884595140284	0.003780913760748467	Ribo1B	forward
4996	0.0076982863910581446	0.0012044255109869325	0.9480980427458141	0.015024580944608346	0.017255904664702365	0.010718759742830061	Ribo1B	forward
4997	0.007933881997027879	0.9666063343263602	0.001186191591135258	0.001925742508488387	0.018734868149269085	0.003612981427719178	Ribo1B	forward
4998	0.005284221701668881	0.0011300709081487994	0.012634116739365361	0.952063836337354	0.024702564576837855	0.004185189736625066	Ribo1B	forward
4999	0.9598274600716383	0.0027990232871896704	0.009282572137081833	0.003269010904092756	0.019154212311521982	0.005667721288475485	Ribo1B	forward
5000	0.9717105806033908	0.004306125946566969	0.0035526808553855136	0.003126765391036098	0.012193496378766431	0.005110350824854167	Ribo1B	forward
5001	0.0031311253137880045	0.0066042856932320045	0.00826533569789891	0.8624134780237864	0.08047342074365915	0.03911235452763545	Ribo1B	forward
5002	0.001390110610541163	0.0016402541407346963	0.019356526454746933	0.9471617938537252	0.02324998185982033	0.007201333080431647	Ribo1B	forward
5003	0.0010385184832482593	0.0017186387043098517	0.016854369981539594	0.9585075189639009	0.01910964091325282	0.0027713129537486076	Ribo1B	forward
5004	0.001478510668112956	0.0007765586966788978	0.9431658942167461	0.016381690601369132	0.036173881677626286	0.0020234641394665685	Ribo1B	forward
5005	0.0028265338521239742	0.004882253622405858	0.015883167347487775	0.9427166152467285	0.026298857293989914	0.007392572637264076	Ribo1B	forward
5006	0.008660087077124073	0.9389121473553461	0.0019429847566763956	0.007347816153353563	0.026984254679671384	0.01615270997782848	Ribo1B	forward
5007	0.9136974786615185	0.017246232787481948	0.002060199460302372	0.0019312324143285662	0.05489544504105342	0.010169411635315236	Ribo1B	forward
5008	0.0030368347626005834	0.0031598156608900908	0.002929061179690961	0.9410736364658199	0.045654344333291456	0.004146307597707001	Ribo1B	forward
5009	0.005468357659287838	0.004845262483824768	0.00936170608507574	0.9427396790727706	0.032838710020273845	0.004746284678767201	Ribo1B	forward
5010	0.9691769083061277	0.009817996665435341	0.0012306606897423866	0.0011161806255803042	0.012329902259317313	0.006328351453796978	Ribo1B	forward
5011	0.0018769720957262479	0.004316297647376198	0.011492679339080344	0.9575825780483517	0.018858301692563112	0.005873171176902439	Ribo1B	forward
5012	0.007374109287906733	0.002124097377716374	0.9561146917302444	0.014304478912157241	0.015833066771930065	0.0042495559200451906	Ribo1B	forward
5013	0.004333800337680066	0.9565434493659518	0.00979631425800194	0.005851923698674426	0.020506520099148617	0.002967992240543162	Ribo1B	forward
5014	0.006180319383243578	0.967150275051651	0.003348970762506359	0.0053549419566116955	0.011870455047705777	0.006095037798281613	Ribo1B	forward
5015	0.0030908956424871513	0.0005663279905741505	0.01521539515572899	0.9644363953148687	0.011546964504384558	0.005144021391956499	Ribo1B	forward
5016	0.9717916471689284	0.00145386424648425	0.003190958796148068	0.0020064711967096027	0.00917881683619437	0.012378241755535306	Ribo1B	forward
5017	0.9803930769284912	0.001912908692629358	0.0036154443524225354	0.0024493990291558254	0.008333587501495682	0.003295583495805443	Ribo1B	forward
5018	0.009738053316034967	0.935143140545791	0.001598554350847929	0.0037591339833949414	0.02040280480647453	0.02935831299745673	Ribo1B	forward
5019	0.002755681093083998	0.019134925429006543	0.005764895056109036	0.8257140183258322	0.10764512204459796	0.038985358051370184	Ribo1B	forward
5020	0.0014839583397664663	0.0018686229272445753	0.00854202416505287	0.945555844740197	0.038575858768102836	0.003973691059636245	Ribo1B	forward
5021	0.0016068592089443522	0.002638022273122186	0.0038411921122607482	0.9650405005748186	0.016556529675556608	0.010316896155297545	Ribo1B	forward
5022	0.0016936164640048985	0.0036995874796261654	0.005735643636196318	0.9736613439563376	0.011880976103549516	0.00332883236028549	Ribo1B	forward
4978	0.9747787983534704	0.0030146360215050506	0.004631092102223567	0.003768901349492235	0.01135824147040509	0.0024483307029037394	Ribo1B	reverse
4979	0.9467796653148609	0.007641113974918841	0.006993285648821502	0.0025707856593872014	0.022190988001591496	0.013824161400420093	Ribo1B	reverse
4980	0.016468516998352653	0.00205067740400943	0.008935138589294784	0.8979752421686084	0.07148234592546174	0.0030880789142730242	Ribo1B	reverse
4981	0.018069277334227113	0.002931626563312168	0.7549235776004402	0.006539782333542529	0.20862624301399957	0.008909493154478506	Ribo1B	reverse
4982	0.009137490976992813	0.005409125137957647	0.8700612098347503	0.014613372330609222	0.09471396833259818	0.006064833387091843	Ribo1B	reverse
4983	0.2051879669000994	0.007455714930650229	0.612996927933836	0.09245444102252359	0.07258402844869918	0.009320920764191623	Ribo1B	reverse
4984	0.23132554259668103	0.5516351428237504	0.0014833994120344149	0.07752014148162704	0.1227657500414196	0.015270023644487598	Ribo1B	reverse
4985	0.524119619808999	0.22340975314750675	0.0017690071245387484	0.019741084624514495	0.2224389013398531	0.008521633954587937	Ribo1B	reverse
4986	0.005925129431987514	0.0025039950440989616	0.006116122615143155	0.8964010807237649	0.03941280758118915	0.04964086460381627	Ribo1B	reverse
4987	0.9136092122543394	0.028000834086688027	0.0012103323136062334	0.011341765725253918	0.03807592779192386	0.007761927828188504	Ribo1B	reverse
4988	0.01720060174235653	0.9444775360970876	0.003374916469683113	0.008131040351867612	0.019895608978950038	0.006920296360055041	Ribo1B	reverse
4989	0.022807628272073412	0.01090824699374098	0.006392367368474365	0.9102145171041185	0.03198171081573686	0.017695529445855923	Ribo1B	reverse
4990	0.007047031397901436	0.0294210571365275	0.8771625078041608	0.013696931706039916	0.0345063490624937	0.03816612289287656	Ribo1B	reverse
4991	0.8894285076974802	0.05425011591905111	0.005097186662513307	0.0027020682039733085	0.03977665504116183	0.008745466475820229	Ribo1B	reverse
4992	0.9088701614978809	0.02760220848707771	0.015517997307290879	0.00846095248441863	0.023840563684122715	0.015708116539209182	Ribo1B	reverse
4993	0.024379128154634895	0.8529169028099528	0.010426651065974735	0.0060951085040311945	0.09613686995447766	0.010045339510928755	Ribo1B	reverse
4994	0.005889800540738804	0.005707370248060233	0.8870274718180527	0.03063030308480632	0.03927518646110284	0.03146986784723904	Ribo1B	reverse
4995	0.029658278593349085	0.9139593726008969	0.0023638695640406655	0.02283467633602198	0.024131801075854404	0.007052001829837037	Ribo1B	reverse
4996	0.011743838877146903	0.0015864506597172347	0.9095383261855416	0.01983512199125849	0.017854303039008475	0.039441959247327275	Ribo1B	reverse
4997	0.019497762030576307	0.8111989897999475	0.024905194368108206	0.004513702096986625	0.1256568817891035	0.014227469915277818	Ribo1B	reverse
4998	0.0018590256213195967	0.0008983559566712018	0.0026126320271687765	0.9428700136051595	0.015864680590318526	0.03589529219936232	Ribo1B	reverse
4999	0.9182196051264289	0.02603514428072793	0.0011870187311822226	0.007425195171991154	0.02907662998587834	0.018056406703791533	Ribo1B	reverse
5000	0.8891320525260541	0.07902539833657113	0.002394996306275134	0.006703552002296813	0.01415532874828433	0.008588672080518462	Ribo1B	reverse
5001	0.005548300686422233	0.008076343545956806	0.012008036162732296	0.9247319604888665	0.017759919638372677	0.031875439477649425	Ribo1B	reverse
5002	0.0028800443911946422	0.008334391581132639	0.005314934545073075	0.9704010391073173	0.009189501813744706	0.0038800885615375698	Ribo1B	reverse
5003	0.006035974825517733	0.006785363782627335	0.00208609938892248	0.9704476179196768	0.012154368584395949	0.0024905754988596407	Ribo1B	reverse
5004	0.003506499385405023	0.00630264536999314	0.9665952831141336	0.002511308199358593	0.01757497884609358	0.00350928508501607	Ribo1B	reverse
5005	0.003976178897613394	0.0011240937210545868	0.0011247854710367741	0.9693997477879565	0.006310143337513809	0.018065050784824944	Ribo1B	reverse
5006	0.0339315306002184	0.9520957020960571	0.0006517784748383689	0.003388112071817752	0.005542957029480551	0.004389919727587837	Ribo1B	reverse
5007	0.899249724280557	0.06566398024385048	0.0013137433642554561	0.001054327961936949	0.01717214023503905	0.015546083914361034	Ribo1B	reverse
5008	0.0014355287907729546	0.006392441055102725	0.0024795497295169214	0.958491418906111	0.01599932926029075	0.015201732258205626	Ribo1B	reverse
5009	0.008168801667845645	0.012665261231226814	0.0026279930677636223	0.9575622309847931	0.009165680293787368	0.009810032754583423	Ribo1B	reverse
5010	0.9545666765082177	0.03378643834268281	0.001761243972049995	0.0010660368074008463	0.005740379883869698	0.003079224485778959	Ribo1B	reverse
5011	0.0028877972581341335	0.0028577572100068143	0.002877520399564261	0.9753244720461541	0.00825073637644291	0.007801716709697718	Ribo1B	reverse
5012	0.0026812827084185817	0.0007802806028206067	0.9754592638855986	0.002158610669798833	0.013526520428938968	0.005394041704424406	Ribo1B	reverse
5013	0.008715474913701594	0.9728268783927477	0.0008032231504115488	0.004188300418280516	0.010859540358528774	0.002606582766329838	Ribo1B	reverse
5014	0.019963696911235545	0.963168575213836	0.0013608655104646555	0.0017230958889853946	0.007999087419598865	0.00578467905587954	Ribo1B	reverse
5015	0.0017371858204641515	0.0006620778997167209	0.002949628785425267	0.9851811387739875	0.006434249310250114	0.003035719410156234	Ribo1B	reverse
5016	0.9735488192295779	0.0019311430644903382	0.001800312874249823	0.0030817778145543553	0.016078694918533046	0.003559252098594526	Ribo1B	reverse
5017	0.9428552491383579	0.03685927096829057	0.0012330610427744623	0.0014756714305008778	0.006479198035105973	0.011097549384970162	Ribo1B	reverse
5018	0.007336743074549497	0.9747262953477245	0.0018754429550635681	0.0025189271340519547	0.007914983330817391	0.005627608157793067	Ribo1B	reverse
5019	0.0097606531016142	0.009175582905560023	0.008109345042983487	0.741939513884594	0.1893524645927392	0.041662440472509124	Ribo1B	reverse
5020	0.006871484049859169	0.004969681976431054	0.014660368557903173	0.9457664288125591	0.02256521660700987	0.0051668199962376276	Ribo1B	reverse
5021	0.011165808410002958	0.025080384175754283	0.0071423637313897765	0.9280432921083398	0.011365221120021687	0.017202930454491543	Ribo1B	reverse
5022	0.003898414240165544	0.011059143985303744	0.009008319432420447	0.9611834603771194	0.0076279059946367115	0.0072227559703541035	Ribo1B	reverse
4978	0.9816467806100938	0.001930636827505961	0.004762603902257486	0.0023412602763817716	0.00509157373988457	0.004227144643876411	Ribo1C	forward
4979	0.9310388103767302	0.009796915971639928	0.020448806996049073	0.014049828573580015	0.018052523705948193	0.006613114376052541	Ribo1C	forward
4980	0.009927967618804882	0.003235995557902019	0.054975513845145554	0.8495178624527421	0.04196174455509233	0.040380915970313194	Ribo1C	forward
4981	0.0011153079153088578	0.00221255098410215	0.8947589167689687	0.0485818702771226	0.04594832982639682	0.00738302422810089	Ribo1C	forward
4982	0.0016927534868958545	0.0019858995985588086	0.7491330515995933	0.16143681268624696	0.013200391449243844	0.07255109117946126	Ribo1C	forward
4983	0.0023002386497599126	0.0048572937169504065	0.7088172329697388	0.0961257969150663	0.012282751608206624	0.17561668614027795	Ribo1C	forward
4984	0.005644584212112082	0.9298695327407854	0.001296983278095812	0.03301383448829969	0.019770167972280806	0.010404897308426232	Ribo1C	forward
4985	0.9558266646771951	0.004941218970134368	0.0011214336759936233	0.007319946284269301	0.020763799995288094	0.010026936397119454	Ribo1C	forward
4986	0.0010431028084023075	0.006347845175432363	0.007046668782878269	0.9665930730393063	0.014169142160462535	0.004800168033518265	Ribo1C	forward
4987	0.9793793695494474	0.0016195248971265113	0.003225586751098426	0.0016060618539719144	0.011940135390697512	0.002229321557658254	Ribo1C	forward
4988	0.001683615687281813	0.958389862500827	0.0031983249463897225	0.0032006600582999605	0.014006001237609313	0.01952153556959217	Ribo1C	forward
4989	0.002193572370242391	0.004697711297015346	0.05895274761212747	0.9025244512343844	0.01797678436564036	0.013654733120590014	Ribo1C	forward
4990	0.004099986669290489	0.0004927601551440668	0.9742534802673759	0.010928801315296673	0.007780214687902699	0.002444756904990129	Ribo1C	forward
4991	0.9706454748066933	0.0006432499736532929	0.002949269903473472	0.0021233494275933944	0.00462140757770327	0.019017248310883337	Ribo1C	forward
4992	0.9909181108977153	0.0011340540106028927	0.0008456149780242557	0.0015848385096055714	0.004302154860237103	0.0012152267438149135	Ribo1C	forward
4993	0.004918698104130986	0.9396781770574621	0.0027500207622650143	0.009364956743975417	0.0345476255020159	0.00874052183015057	Ribo1C	forward
4994	0.008242136094101172	0.001677810391015001	0.928935703992673	0.012950476851374288	0.033611692001838014	0.014582180668998565	Ribo1C	forward
4995	0.011342385206189602	0.9573719573284666	0.0016479037067553771	0.010462290760115353	0.01593658891840109	0.003238874080071989	Ribo1C	forward
4996	0.006598249135324392	0.0011670855093055565	0.9464165116200266	0.012780413767668815	0.023690811388421974	0.009346928579252671	Ribo1C	forward
4997	0.006769379232846012	0.971200378386872	0.00109754413587644	0.0016340154560879178	0.016041762228927232	0.0032569205593903907	Ribo1C	forward
4998	0.00446277799983948	0.0009583529679142473	0.0108382886644962	0.9597873187493097	0.020359040661660874	0.0035942209567795527	Ribo1C	forward
4999	0.965393916172082	0.002453977000821967	0.007997882282238357	0.0027274360511241233	0.016243785563587975	0.005183002930145521	Ribo1C	forward
5000	0.9760966020601595	0.003737048273926914	0.0030491061535346514	0.002753362785440179	0.00996041343487986	0.004403467292058932	Ribo1C	forward
5001	0.0026655548585267975	0.005220496152117631	0.007550342708670943	0.8832152810706155	0.06569826940049768	0.0356500558095714	Ribo1C	forward
5002	0.0012093698550757117	0.0013686449054794618	0.01729214806016595	0.9543432865566255	0.01968847721046157	0.006098073412191825	Ribo1C	forward
5003	0.0009197820400198381	0.0014011481473077533	0.016230303698253144	0.9625660865421706	0.016445864951685107	0.0024368146205635713	Ribo1C	forward
5004	0.0012564088301983097	0.0007181816099701276	0.9484749683443869	0.016130457116868925	0.03168751411006011	0.001732469988515638	Ribo1C	forward
5005	0.0026658852395990886	0.0041988100650635985	0.013734288132729415	0.9504329818816122	0.022110685661439106	0.006857349019556628	Ribo1C	forward
5006	0.008184233748566638	0.9462678752310099	0.0017583665133940878	0.006410371426381044	0.023071628152785413	0.014307524927862933	Ribo1C	forward
5007	0.917183014086952	0.015237199597876804	0.0019330901381224082	0.0018058466285947345	0.05421331910902578	0.009627530439428298	Ribo1C	forward
5008	0.0027252930223115772	0.0028122976821788014	0.0028950374077388085	0.9434512360206115	0.04414974696144755	0.003966388905711686	Ribo1C	forward
5009	0.005480792380182099	0.0051115221729195566	0.008748533843057592	0.9425437833660478	0.03346222091611569	0.004653147321677189	Ribo1C	forward
5010	0.9716954837470294	0.009275037670460442	0.0011157488681709695	0.0010505706099227037	0.010755270219625001	0.006107888884791426	Ribo1C	forward
5011	0.0016302581428851	0.003713988408011111	0.010163465492581937	0.962673037116607	0.016768985265604483	0.0050502655743103735	Ribo1C	forward
5012	0.006948719131919443	0.0018736553780091018	0.9607028645509104	0.012694189317552371	0.013989727980413685	0.003790843641194995	Ribo1C	forward
5013	0.003989395973989387	0.9618470130186371	0.009135885634353063	0.0049598616464323385	0.017626571563400646	0.0024412721631875355	Ribo1C	forward
5014	0.005090941650609003	0.9717330307274692	0.0030269723058987128	0.004620404150597583	0.01014807769442107	0.005380573471004383	Ribo1C	forward
5015	0.0027111165899728245	0.0004737784336057023	0.013970484063565427	0.9683598802582506	0.009881270204580288	0.0046034704500251145	Ribo1C	forward
5016	0.9761078258269179	0.0012127913491242336	0.002907376521873163	0.0017951896301724767	0.0075896371870993705	0.01038717948481288	Ribo1C	forward
5017	0.9832336930855934	0.0015476734867166599	0.0032300085940298144	0.00202553520980561	0.006744302831541118	0.00321878679231344	Ribo1C	forward
5018	0.008730308117641555	0.9429755510027777	0.0014568647270092275	0.0034338051369985976	0.0184028454015191	0.025000625614053792	Ribo1C	forward
5019	0.00243622259652927	0.015345513370721015	0.005507046222618041	0.8466760888785632	0.09261518008686505	0.03741994884470345	Ribo1C	forward
5020	0.0013693074579904493	0.0015408887017093504	0.007666561935258163	0.9515828926815029	0.03441429516876241	0.003426054054776755	Ribo1C	forward
5021	0.0014461612453165985	0.0024645690494897433	0.0034874095318094523	0.9683595433898241	0.014717599616130072	0.009524717167430011	Ribo1C	forward
5022	0.0014930423333895412	0.00325967881164104	0.00509220122681848	0.9768204340208178	0.01032287459226097	0.0030117690150722456	Ribo1C	forward
4978	0.9767922028966392	0.004192139880203639	0.0032167692108534818	0.003619781298773622	0.009294517163022868	0.0028845895505071844	Ribo1C	reverse
4979	0.9708056969342438	0.009013383607748756	0.00365814809715194	0.002598996086840688	0.008995459496805027	0.004928315777209819	Ribo1C	reverse
4980	0.011739164933181404	0.0020212860811017522	0.006078582302172044	0.9622835052094538	0.014772321059739597	0.0031051404143513767	Ribo1C	reverse
4981	0.004519427979675469	0.0023975210840824746	0.6981283217755356	0.009592502004649983	0.2663521011552425	0.01901012600081395	Ribo1C	reverse
4982	0.0031997808301876887	0.002840512949228394	0.9365088348729357	0.005579315356815344	0.046553078958549675	0.005318477032283254	Ribo1C	reverse
4983	0.004069668071068601	0.00591574584030971	0.9757587172207113	0.003746085900280272	0.007186013285122355	0.0033237696825078114	Ribo1C	reverse
4984	0.018647451717609547	0.9697649411582443	0.0004947555083196387	0.003362505028764952	0.0069207466643566974	0.0008095999227048634	Ribo1C	reverse
4985	0.9497032324995007	0.02994024876598911	0.0009984778391779502	0.0019298380808675903	0.010049410152323801	0.007378792662140786	Ribo1C	reverse
4986	0.007085522656904981	0.0003810045571133302	0.00441849075711167	0.972341061334263	0.008460127333549153	0.0073137933610578475	Ribo1C	reverse
4987	0.9281275543046739	0.015742239714527363	0.000951798105253842	0.01232244582056268	0.03426974125285018	0.008586220802132028	Ribo1C	reverse
4988	0.00999076096086007	0.9711271627750714	0.0018797245086511003	0.0025348563749370066	0.011243910633294137	0.0032235847471862927	Ribo1C	reverse
4989	0.026758861179956513	0.008467494379219785	0.0050660509914157645	0.9206455855563795	0.032260800842550126	0.00680120705047826	Ribo1C	reverse
4990	0.0022921862274716326	0.0030449955481287373	0.967045181218589	0.004580152671755725	0.017028513074998208	0.006008971259056709	Ribo1C	reverse
4991	0.9359320705996025	0.03269728487147749	0.002417226695591036	0.0014755489524363903	0.02081420858881172	0.006663660292080854	Ribo1C	reverse
4992	0.9535394879665108	0.025147357048645805	0.0037259103903322607	0.0015397722321536592	0.011585517003907806	0.004461955358449669	Ribo1C	reverse
4993	0.015485704198097514	0.9159353548658686	0.004633150236622511	0.001350309951724934	0.058604809853273675	0.003990670894412721	Ribo1C	reverse
4994	0.007034009452474314	0.005145527181733714	0.8403100398157808	0.05859326519590907	0.060013819799210395	0.028903338554891772	Ribo1C	reverse
4995	0.02114664341882001	0.8783474386060998	0.003663095718848954	0.06749732655540747	0.025274233886971788	0.004071261813851996	Ribo1C	reverse
4996	0.009557052435285188	0.001621445776342944	0.8297166013335303	0.048890987442547114	0.07982994884633152	0.030383964165962958	Ribo1C	reverse
4997	0.01554781373911683	0.9315304814682059	0.0012326163700737249	0.001836031078436176	0.01385704916454569	0.035996008179621605	Ribo1C	reverse
4998	0.0008900163423101247	0.0008175627506245768	0.0013220544260646877	0.9825664135561565	0.011189160227092813	0.0032147926977513447	Ribo1C	reverse
4999	0.9584805940144613	0.009534566179940843	0.0009808371972374436	0.005563481512704949	0.020977666814377686	0.004462854281277809	Ribo1C	reverse
5000	0.970894578373385	0.006573538512913864	0.0015063602887130058	0.00454811913676481	0.013039998402895115	0.003437405285328232	Ribo1C	reverse
5001	0.003298273401774407	0.004694223140284737	0.008740652611064681	0.9355299317170729	0.032600444514191244	0.01513647461561201	Ribo1C	reverse
5002	0.004747234797174346	0.008416841623663953	0.007003636521757214	0.9499073145416442	0.02558515671452028	0.004339815801240029	Ribo1C	reverse
5003	0.006917262465891729	0.008229964797013961	0.004006944988880752	0.9622624372092312	0.014203573074400488	0.004379817464581895	Ribo1C	reverse
5004	0.007630051051942553	0.02135032144716927	0.9442468013451627	0.004580561328031848	0.018505234162461005	0.003687030665232605	Ribo1C	reverse
5005	0.006016495545487852	0.011128684913635186	0.0021160049683224763	0.802395696503409	0.0366395910963372	0.14170352697280827	Ribo1C	reverse
5006	0.06666020552677569	0.8274469222568553	0.003622406816294161	0.05191317478529736	0.01793695803281217	0.03242033258196529	Ribo1C	reverse
5007	0.7087889259555119	0.13457104585858967	0.003176453252291489	0.03555589039851359	0.08438153336162264	0.033526151173470686	Ribo1C	reverse
5008	0.002069210721031317	0.014353147431797726	0.003650480627041317	0.8826977468238469	0.02133379742875477	0.07589561696752792	Ribo1C	reverse
5009	0.013771962948977099	0.04315137117544522	0.0032921772210797546	0.9205025714289055	0.014361187849340805	0.004920729376251665	Ribo1C	reverse
5010	0.924743313175608	0.05888884959507727	0.0020287394938171186	0.0025780669802312832	0.005815091181289859	0.005945939573976495	Ribo1C	reverse
5011	0.0023110991686642766	0.0024796290927433136	0.003359991703142199	0.9767888331836599	0.0075202059129254204	0.007540240938864886	Ribo1C	reverse
5012	0.0013555100951703283	0.000651071777995197	0.9806350618162413	0.0018512259479972724	0.011147677073141807	0.004359453289454179	Ribo1C	reverse
5013	0.006808658376048182	0.9789146169165265	0.0005919000110905908	0.003035446492721197	0.009291986324819295	0.001357391878794308	Ribo1C	reverse
5014	0.0165076587960263	0.970713142822963	0.0008137315010043914	0.0012149896071658218	0.006563436165069111	0.004187041107771447	Ribo1C	reverse
5015	0.0006984455206235441	0.00038552190027249387	0.001956398474434766	0.9904358024675906	0.00459747383019763	0.0019263578068810653	Ribo1C	reverse
5016	0.9848036268339029	0.0013585405393063451	0.0011872959335114278	0.0013915209819038848	0.008710642281434802	0.0025483734299406604	Ribo1C	reverse
5017	0.9812187260874731	0.008285630703077794	0.0005838009915674609	0.0009236063827205126	0.003455539785973702	0.005532696049187469	Ribo1C	reverse
5018	0.007264966967103321	0.9736436836409593	0.0019221891767127537	0.0026146313407647893	0.008084167669383462	0.006470361205076396	Ribo1C	reverse
5019	0.008448553333662142	0.0057687635519362256	0.006934207233423025	0.7600501250385894	0.17633820518019622	0.04246014566219304	Ribo1C	reverse
5020	0.005651146777648012	0.004043870094001909	0.011952812639091252	0.9552454282964389	0.01898678799545017	0.004119954197369773	Ribo1C	reverse
5021	0.009696790706832053	0.020652536083723326	0.006468944522695261	0.9401627364562982	0.00886569130810123	0.014153300922349947	Ribo1C	reverse
5022	0.003455397265512955	0.008817286547471078	0.007337221531695191	0.9682723013672435	0.005899225547375466	0.006218567740701788	Ribo1C	reverse

## Sheet: Fig3_A_B_C_D
		event_level_mean	event_level_mean	event_level_mean	event_level_mean	event_level_mean	event_level_mean	event_level_mean	event_level_mean
		count	mean	std	min	0.25	0.5	0.75	max
position	y									strand
4977	DNAonly	22345	100.91450509947711	2.3006722831806514	66.3413	99.9966	101.26520161290324	102.26722857142856	114.44100000000002	forward
4977	Ribo1	26308	101.04599961520347	2.535684535478397	65.14193333333333	99.93859499999999	101.33431738095237	102.43354598214286	114.46263225806452	forward
4978	DNAonly	22534	89.41165924368092	2.538590792694769	69.10981999999998	87.94942069805197	89.43802964285715	90.87192499999999	104.771	forward
4978	Ribo1	26619	89.43	2.72876	74.6458	87.87435170454546	89.49649342105263	91.07005416666667	104.759	forward
4979	DNAonly	22256	76.96547132431002	2.1259902339623893	65.9423	75.75644959514169	76.84097857142858	77.98644166666666	96.27033333333334	forward
4979	Ribo1	26274	77.0163	2.2562245970387638	65.71062857142859	75.66110358455883	76.86822525662451	78.21041179435483	112.922	forward
4980	DNAonly	22061	68.40241157380869	2.063299292753812	58.133500000000005	67.10952857142857	68.3897	69.6271	125.217	forward
4980	Ribo1	25662	68.4626	2.195531314604967	56.069201960784326	67.09328455882353	68.50707773109244	69.81869964285714	123.95516666666668	forward
4981	DNAonly	21846	78.95508878199465	2.0148552631627945	68.39087142857143	77.7957	79.23841631578948	80.30289209677419	106.37954285714284	forward
4981	Ribo1	25088	78.89221116894079	2.336353051409228	66.7301	77.51503496376812	79.20412833333333	80.49340711764705	109.05	forward
4982	DNAonly	21007	96.85141178945884	2.1916154833367587	69.52443333333333	95.73250214932125	97.1416	98.18521386554622	108.17633333333332	forward
4982	Ribo1	24082	96.60980552886215	2.6970776728850843	82.64419999999998	95.41158612781956	97.05620416666667	98.23565833333333	111.94833333333334	forward
4983	DNAonly	21934	103.98494614375291	3.2952726041568074	60.92793333333333	101.98834422657951	104.10127922077922	106.09068392857142	120.64842857142855	forward
4983	Ribo1	25361	103.94483568834471	3.3185996091414767	59.682460000000006	101.89495789473683	104.0068676470588	106.068	120.47154838709676	forward
4984	DNAonly	21644	86.58199288903778	2.9527020758036353	72.37597272727272	84.56568333333334	86.0208	88.20040615220482	100.486	forward
4984	Ribo1	25180	86.80934083821616	3.037906076415781	71.20936923076923	84.93384923780488	86.48827214285714	88.5101	108.008	forward
4985	DNAonly	21323	120.34225630015327	4.5858303280645725	59.617333333333335	117.63980327868852	121.418	123.54879047619048	135.3633181818182	forward
4985	Ribo1	24598	120.2336255382734	4.702910929954485	59.23653333333333	117.28889087301587	121.37322499999999	123.56762222222223	133.77396296296297	forward
4986	DNAonly	21283	102.30959433677347	3.0324070239221683	83.9586	100.5761660087719	102.24933333333333	104.04867708333332	116.003	forward
4986	Ribo1	25021	102.49038620258779	3.1480878941195507	87.03598333333333	100.68245833333332	102.543	104.41424000000002	116.623	forward
4987	DNAonly	21187	78.03010455646265	3.312865633223084	62.23815714285713	76.1447	77.82462999999998	79.64469102564102	121.037	forward
4987	Ribo1	25272	78.04252796230998	3.375821155172084	62.571450000000006	76.01682922240802	77.78389404761904	79.82396225961539	108.844	forward
4988	DNAonly	21401	61.58577630256523	4.210070676513464	44.7291	59.39743571428571	60.7967	62.78610666666666	107.60666666666668	forward
4988	Ribo1	25067	61.736746543667394	4.4972008332854765	48.94683333333333	59.386235287081334	60.9385	63.164229999999996	112.213	forward
4989	DNAonly	21125	96.06781289972275	2.6370687662236008	82.6189	94.6174	96.402	97.72501666666666	109.86	forward
4989	Ribo1	24715	96.2669	2.809567463657851	72.62456666666667	94.63688333333334	96.47947857142856	97.97882636363639	113.866	forward
4990	DNAonly	21562	105.98206343856529	2.4059211876325324	82.66086666666666	104.57981250000002	106.36457275042444	107.56737824675324	118.16664705882351	forward
4990	Ribo1	25356	106.01192638565541	2.478355476160901	76.35910000000001	104.48794166666667	106.29936607142858	107.62659330143539	122.85353846153848	forward
4991	DNAonly	21625	94.49970159955647	2.720562961306431	80.0134	93.09175714285712	94.45195789473684	95.90819230769232	107.266	forward
4991	Ribo1	25399	94.67175276082303	2.825406941477808	77.56755714285714	93.18973333333334	94.7188	96.23113862612612	108.903	forward
4992	DNAonly	21678	83.63237543907039	2.004185212018329	72.749	82.38325416666666	83.40207013888889	84.67734764705882	104.63266666666668	forward
4992	Ribo1	25485	83.65215673719143	2.1683134240407935	66.1981	82.3364	83.46142321428572	84.78175000000002	111.58	forward
4993	DNAonly	21329	94.54589273969655	2.1482682402788695	68.75186666666667	93.44163333333334	94.79435999999998	95.82066666666668	109.094	forward
4993	Ribo1	25046	94.68040215018543	2.276115724695728	79.60143333333333	93.41187708333331	94.78541202046034	95.95914423076923	110.318	forward
4994	DNAonly	21338	88.74745168649514	1.4833558442191883	76.522	87.90632441441443	88.72371538461539	89.5881	104.913	forward
4994	Ribo1	24975	88.81850395244523	1.614297205789221	73.3703	87.93301769230769	88.82846538461538	89.72753576388888	105.75414285714288	forward
4995	DNAonly	20910	95.23499406592316	2.545204020140337	65.07983333333333	94.06931964285715	95.48857847222223	96.72458033088236	109.71154545454546	forward
4995	Ribo1	24496	95.44476704281942	2.6575896383602693	64.6281	94.1726	95.61665376344087	96.94555961538462	110.358	forward
4996	DNAonly	20952	76.25466528446348	2.8562085526277134	63.7844	74.37073142857142	75.90616666666668	77.7601	109.977	forward
4996	Ribo1	24677	76.07798394645911	3.1397660136802914	60.4249	74.0471	75.76966086956523	77.83634347826089	111.57233333333332	forward
4997	DNAonly	20453	102.46828197610813	3.4676626701596165	54.7954	101.38495555555556	102.90149411764706	104.11499999999998	118.61983333333332	forward
4997	Ribo1	24196	102.59217527448628	3.2622475358586733	64.0445	101.25026767676768	102.82802777777778	104.14265595238096	118.36466666666666	forward
4998	DNAonly	20749	106.97139848748813	3.750052399549262	63.111900000000006	106.084	107.49490909090908	108.73497727272728	117.66963157894736	forward
4998	Ribo1	24994	107.09897733901344	3.560759234528463	53.82293333333333	106.0614143902439	107.52	108.82935745614034	121.49214285714288	forward
4999	DNAonly	20495	92.3731	2.3582028280136114	65.34898000000001	91.05538768382354	92.08591694915252	93.3873	106.746	forward
4999	Ribo1	24943	92.60285416892467	2.465485215859567	66.6272	91.28247285714286	92.3649	93.74426455627707	107.799	forward
5000	DNAonly	20259	87.14964319083442	2.075622029737683	66.8039	86.03432647058824	87.30526666666667	88.3868	99.69053999999998	forward
5000	Ribo1	24589	87.00780036443903	2.0366534535708776	73.31113333333333	85.84614285714285	87.08184545454546	88.19334444444445	108.664	forward
5001	DNAonly	19977	80.33672473337829	2.003443615240624	68.83720000000001	79.31692222222222	80.359	81.3176	115.34099999999998	forward
5001	Ribo1	24202	80.18600117158239	2.1374948685383317	69.9212	79.05458351648352	80.18013083333332	81.24500166666665	117.18300000000002	forward
5002	DNAonly	19983	68.38485419626217	2.6188058394577474	56.0443	66.9397	68.01020588235295	69.37984166666666	111.54	forward
5002	Ribo1	24179	68.47389788779046	2.7501821331707434	56.084	66.95780307692308	68.1095	69.65882121212121	108.904	forward
5003	DNAonly	19711	80.82399360739936	2.301837954381529	66.95793846153848	79.69705909090908	80.92999999999999	82.05498538461538	118.00366666666666	forward
5003	Ribo1	23500	80.77238208357886	2.652011341296838	66.6795	79.4569	80.88785476190475	82.20086728896104	117.27833333333336	forward
5004	DNAonly	19313	102.35373787063679	2.2841629348893213	67.91056666666667	101.14950000000002	102.58032222222224	103.70126315789474	129.088	forward
5004	Ribo1	23341	102.27843400428401	2.444403635721593	80.22703333333334	100.95997142857142	102.52930810810813	103.734	119.19433333333332	forward
5005	DNAonly	19138	107.05400379695863	2.957711376781085	64.76762500000001	105.69235093582886	107.22867824074075	108.75025156250001	121.02796428571428	forward
5005	Ribo1	23345	107.06605398277851	3.2811208559939065	68.9753	105.71655555555552	107.282	108.82522222222222	122.71866666666664	forward
5006	DNAonly	19008	86.47160009569143	3.0370752560037872	69.83824999999999	84.7198	86.2236	87.98878075117369	111.463	forward
5006	Ribo1	22964	86.61364680320956	3.3450852497802885	66.57283333333332	84.75281556122448	86.54452916666666	88.5415	111.81685714285712	forward
5007	DNAonly	19029	84.27569040000657	1.8568167311042547	69.5898	83.31026666666668	84.24573181818182	85.1675	108.65871428571428	forward
5007	Ribo1	22925	84.21959958755352	2.4074609432908054	60.39454999999999	83.13614444444444	84.15265454545454	85.20373333333333	112.757	forward
5008	DNAonly	19192	105.3915962906833	3.835233621944019	72.83296666666666	103.356	106.044	107.87291666666667	126.60190909090906	forward
5008	Ribo1	23120	105.26872968956188	4.122090575071742	61.5108	103.068	105.84274047619049	107.83094230769231	125.805	forward
5009	DNAonly	18774	86.56854487764707	3.0754807088313654	66.8318	84.84543944444445	86.30125214285714	88.07198054812835	113.88771428571428	forward
5009	Ribo1	22641	86.97841900823693	3.0928704478320226	68.00253333333335	85.27340952380952	86.7578	88.59366470588235	112.92583333333332	forward
5010	DNAonly	18561	83.15442811689584	1.907796504825022	69.61189999999999	82.31864615384613	83.17568461538461	83.93802666666664	115.274	forward
5010	Ribo1	22093	83.18613871610356	2.7791587052475055	67.37913333333334	82.2013	83.20820909090908	84.0787	116.49033333333334	forward
5011	DNAonly	17453	104.41950821861636	2.690509518832372	68.36179999999999	103.14514615384611	104.93690000000002	106.14849999999998	113.99521428571428	forward
5011	Ribo1	21681	104.37748364267301	2.889241042956634	70.54245714285715	102.79923333333332	104.8226074074074	106.248	116.83452631578947	forward
5012	DNAonly	17060	94.04197837287006	2.622716714720219	67.10132857142858	92.782	94.2011	95.51228958333333	109.71316666666668	forward
5012	Ribo1	21854	93.6394	3.1963175683802385	68.57845714285715	92.14956928571428	94.01538333333333	95.50478352272728	112.246	forward
5013	DNAonly	17128	73.26248103934513	4.212864855364278	59.7825	70.7238	72.1783	74.7753	114.263	forward
5013	Ribo1	20375	72.87654257023826	3.4773937116446962	57.1093	70.60242252525254	72.23312727272727	74.70845583333333	111.83822222222224	forward
5014	DNAonly	17385	97.76217629504994	3.3152125578342213	63.6366	95.98897073170733	97.78990909090908	99.3912	125.67033333333332	forward
5014	Ribo1	19965	97.20255485155165	2.859247553261963	73.51729999999999	95.45063103448274	97.29620476190476	98.8271	116.724	forward
5015	DNAonly	15037	110.50526714456113	3.979920493673272	66.6971	109.09217647058824	111.209	112.66035294117648	148.18756666666667	forward
5015	Ribo1	20375	110.79320791697438	2.7632865662420163	71.9006	109.02710096153845	111.07333333333334	112.67515064102565	123.89966666666665	forward
5016	DNAonly	14576	103.24113464213539	2.4262375731317225	72.51016666666668	102.11446536458332	103.50746826923078	104.68413690476191	113.667	forward
5016	Ribo1	20636	103.17108611282376	2.495221749532021	71.5169	101.91869015151515	103.5545265957447	104.7142896825397	119.846	forward
5017	DNAonly	14542	92.19005169975065	3.2074052723234687	73.07842000000001	90.40219500000002	92.18852166666667	94.00710541666666	107.881	forward
5017	Ribo1	20635	92.31423784208188	3.0331519544830883	75.03801000000001	90.659	92.24702105263157	94.0623	107.09033333333332	forward
5018	DNAonly	14345	86.72223456131594	1.6761282238567468	79.1424	85.8892	86.70056666666666	87.63743124999999	108.97	forward
5018	Ribo1	20369	86.89817319413969	1.7283093313803288	68.13221999999999	86.04797903225807	86.87642142857143	87.84638333333334	107.88342857142857	forward
5019	DNAonly	14418	83.59374718109828	1.587032960393189	75.15011428571428	82.75586642857144	83.58568333333335	84.3748	108.582	forward
5019	Ribo1	20243	83.5293	1.5569113918449031	69.0087	82.68301827876985	83.51693076923077	84.3311	106.341	forward
5020	DNAonly	14253	77.1942	1.7590066919226488	67.6018	76.34703333333333	77.09093333333334	77.85920714285714	111.60714285714286	forward
5020	Ribo1	19843	76.93305667845426	1.6491936485624878	64.96021666666667	76.09989195906432	76.9173	77.75255128571429	107.822	forward
5021	DNAonly	13627	82.34437493574839	2.5144560577953197	67.48294000000001	80.92559166666666	82.19145714285715	83.62326944444445	109.894	forward
5021	Ribo1	19056	82.293	2.6800699579009395	66.3611	80.81986750000002	82.1505	83.67695357142857	98.4121	forward
5022	DNAonly	24662	108.50596110708827	4.540857522390699	64.34723333333334	105.97713020833334	108.7615934659091	111.389	126.21754545454546	forward
5022	Ribo1	59453	108.1768807537928	4.232808876563297	64.49329999999999	105.817	108.28958333333333	110.75227272727273	138.2105172413793	forward
5023	DNAonly	13248	81.41361305027273	3.5783998366820597	64.26614000000001	78.93302285714284	80.8128	83.4868	109.315	forward
5023	Ribo1	18932	81.46125863707222	3.782905660776659	59.333200000000005	78.93304714285715	81.13243979591836	83.81344583333333	107.436	forward
5024	DNAonly	13709	102.65701963889204	2.359712594538578	78.7623	101.707	102.78166666666668	103.93283333333332	113.56	forward
5024	Ribo1	19428	102.5674081511665	2.580599353201175	67.72013333333332	101.53161205164994	102.71361108527131	103.9036892819149	116.49	forward
4977	DNAonly	23750	111.67256805624213	3.833597462744986	56.294025000000005	109.22417250000001	112.29813333333334	114.34821354166668	125.183	reverse
4977	Ribo1	49733	110.99138027969971	5.73655	53.7043	109.14057142857143	112.12466666666668	114.00707142857144	130.38794444444443	reverse
4978	DNAonly	23588	98.82631748606569	2.0662220787099996	55.9569	97.6164	98.93186136363636	99.99783333333333	111.072	reverse
4978	Ribo1	49315	98.20275398267148	2.707374074586546	65.84561999999998	96.75531666666667	98.27226666666668	99.66507250000001	118.86228571428572	reverse
4979	DNAonly	23877	97.12799594166607	1.5234431081032176	74.4946	96.34948157894736	97.2653	98.00656666666669	105.17	reverse
4979	Ribo1	49933	96.21134920787597	2.525414698691839	60.3647	95.438	96.44601956521738	97.3864	137.913	reverse
4980	DNAonly	22493	100.08912322277303	2.3984966700136194	73.72961666666667	98.92133333333334	100.56906666666669	101.64245833333332	112.28457142857144	reverse
4980	Ribo1	39090	98.73790658360069	2.7143484480828284	78.4354	96.76452142857141	98.61334230769232	100.77328257575758	114.07815789473683	reverse
4981	DNAonly	24093	80.7258	1.4738094592424091	69.8992	79.9266	80.73429999999999	81.50241666666666	105.928	reverse
4981	Ribo1	42514	83.04847910485815	2.5397023890188675	68.8315	81.11673612040133	83.17382678571428	84.88317500000001	115.13814285714284	reverse
4982	DNAonly	23602	85.85845852775279	3.080165217407388	73.29464999999999	84.01584910714286	85.61436875000001	87.43856846590909	99.41081666666668	reverse
4982	Ribo1	49743	86.82768569978771	2.262451696590013	70.4027	85.60933757062148	86.73452884615386	88.04469999999999	100.42121666666668	reverse
4983	DNAonly	23187	103.29004307695224	3.519278342609631	65.0954	101.37689617647058	103.92840833333332	105.63649956896552	123.59966666666666	reverse
4983	Ribo1	44705	100.54635846373927	3.6606258168798416	66.1315	98.11819047619048	99.90345833333332	103.054	127.66622499999998	reverse
4984	DNAonly	22969	76.16383654142481	1.9874955172316164	56.860766666666656	75.10905909090908	75.9768	76.99033333333334	114.62733333333334	reverse
4984	Ribo1	43948	74.05472038636933	3.4458860025849347	59.4008	71.507	74.53271488095237	76.23033793650794	102.43228000000002	reverse
4985	DNAonly	22462	77.94618654616052	3.8345451104869706	60.37626666666667	75.07689869791666	77.52838333333334	80.51342444444444	106.16	reverse
4985	Ribo1	46396	76.59580413773168	4.364118957711801	59.69167037037036	73.34113071428571	75.6603	79.62053156794425	108.66233333333332	reverse
4986	DNAonly	22255	101.73302222799833	2.8703966042759546	62.97416666666666	100.576	102.2900909090909	103.53716176470587	116.615	reverse
4986	Ribo1	46467	101.95623073607983	2.792632884399168	68.33118571428572	100.97222920754717	102.478	103.64320000000001	117.16533333333332	reverse
4987	DNAonly	23692	98.66846131656506	1.986678563866567	53.7743	97.55133194444444	98.90726083333334	99.93546666666668	108.91683333333332	reverse
4987	Ribo1	50658	98.5433	1.9550252442526428	69.1749	97.52820613107824	98.71751666666667	99.71630294117645	110.755	reverse
4988	DNAonly	23392	82.60467688200193	1.8169546273576407	67.6398	81.61122073863638	82.69343249999999	83.62339310344827	114.84466666666668	reverse
4988	Ribo1	48673	83.00508625682674	2.04642	71.667	81.88157333333335	83.04476222222222	84.12769999999999	118.46880000000002	reverse
4989	DNAonly	23152	69.27023371444366	2.714794653930666	57.46005227272727	67.68544453441295	68.95212756410257	70.44155391304348	109.51914285714288	reverse
4989	Ribo1	48041	69.50200380981858	2.8889220705293095	54.96187647058824	67.9895	69.13816249999999	70.4905	108.691	reverse
4990	DNAonly	22335	81.01825592708472	2.9739411517238072	48.84374999999999	79.3639	80.7177	82.37211666666667	102.909	reverse
4990	Ribo1	45469	81.03217924754324	3.123229756137631	56.3722	79.2449	80.68762456140351	82.50761428571427	135.80923846153848	reverse
4991	DNAonly	22554	99.97386311904206	2.690768659129318	59.6665	98.5216	100.38324805555555	101.72763611111111	111.73166666666668	reverse
4991	Ribo1	46147	99.33951769823696	2.600646385590931	72.81061666666666	97.77794669117648	99.40542500000002	101.027	117.50485714285716	reverse
4992	DNAonly	23439	88.19865727283896	1.5870433806193813	76.7771	87.25727660714286	88.0626	88.98882323943664	107.766	reverse
4992	Ribo1	48582	88.53674407275851	1.8295486607501432	68.72901666666668	87.48227348484848	88.46375156250001	89.5086	109.33128571428573	reverse
4993	DNAonly	23455	93.80210149645364	1.9101866865034627	74.5152	92.84747833333333	93.72816666666664	94.68807727272727	108.42	reverse
4993	Ribo1	48675	94.64741219083513	1.968423604695489	75.73845714285714	93.33756944444443	94.4658	95.85975324675326	114.75866666666668	reverse
4994	DNAonly	22764	89.8027	2.186644345340886	48.5514	88.46371071428571	89.65047857142856	90.92284535714285	104.28533333333333	reverse
4994	Ribo1	43255	89.11216205046625	2.4531862273921274	73.08574999999999	87.4871	89.06736052631578	90.48693999999998	104.38442857142856	reverse
4995	DNAonly	22967	104.42342477791678	3.3410026669429196	57.8538	102.49339749999999	104.809	106.56905021739131	126.978	reverse
4995	Ribo1	39905	101.88314870016517	4.137796678837708	66.82598333333333	98.7584	101.67005084745762	104.89840909090908	124.95328571428573	reverse
4996	DNAonly	22899	78.65628326945037	1.940805959869125	67.05217999999999	77.65854999999999	78.56775999999999	79.51485535714286	134.0097142857143	reverse
4996	Ribo1	46946	77.6551	2.0873302594951815	68.15232999999999	76.31144159836066	77.71946944444446	78.96227865384616	107.745	reverse
4997	DNAonly	22860	82.98374691070335	2.7844885652351614	60.876044444444446	81.43267500000002	82.58546458333333	84.16578666666668	106.89483333333334	reverse
4997	Ribo1	47533	83.09922026193384	2.7038306085247075	65.5722	81.64257142857143	82.88176086956523	84.3921	107.28035714285714	reverse
4998	DNAonly	22798	103.86845585986511	2.545147403298835	75.758	102.73748025328331	104.1250367816092	105.396	119.877	reverse
4998	Ribo1	46432	103.3335873876048	2.6294510661709016	65.39076666666666	102.35454999999999	103.61832023809524	104.78486507936506	120.704	reverse
4999	DNAonly	22710	99.28279678353523	2.1831435396077365	57.2123	98.25238839285714	99.27937889610389	100.41963281249998	114.761	reverse
4999	Ribo1	46832	98.76393857640048	2.077724818430577	65.5954	97.6888	98.63476927272725	99.77612380952382	117.408	reverse
5000	DNAonly	22691	93.62255843020779	1.873831617169002	69.15316666666666	92.50067386363637	93.55188888888888	94.64710666666667	115.01766666666668	reverse
5000	Ribo1	47125	93.45159223422186	2.0004496792272763	67.04930000000002	92.17574736842104	93.38810645161291	94.66940903954804	118.939	reverse
5001	DNAonly	21712	85.96798041534555	2.6800746064497103	69.2991	84.21215161764707	85.67594500000001	87.48403744019139	111.57966666666664	reverse
5001	Ribo1	45545	85.52229381012563	2.7800365605442092	63.35573333333334	83.69346923076924	85.47139999999999	87.28107162162162	121.495	reverse
5002	DNAonly	20823	111.53504823863713	3.800704674669324	69.02045000000001	109.57547842105262	112.178	114.04792499999999	130.345	reverse
5002	Ribo1	40243	111.1505874390981	3.790215273607549	65.43097499999999	109.305	111.66925000000002	113.49052424242424	137.78627027027025	reverse
5003	DNAonly	21215	70.2435	3.50143	54.621879166666666	68.28324716981132	69.55271904761905	71.5533	112.33633333333334	reverse
5003	Ribo1	43586	70.9303	3.5567327412203618	52.09095333333333	68.71367103786817	70.58394464285713	72.65384001175087	114.322	reverse
5004	DNAonly	21668	80.79909178124932	2.9626470666430627	66.80993333333335	78.97388913043478	80.38360652173913	82.18297986111112	113.76049999999998	reverse
5004	Ribo1	46208	80.63924462263783	2.774823047529458	65.0021	78.83	80.2538	82.03485233870968	127.061	reverse
5005	DNAonly	21495	104.27926744568805	2.469898589502902	67.86075000000001	103.06475616359447	104.40532857142856	105.53184454545455	117.54533333333336	reverse
5005	Ribo1	45165	104.33550357414377	2.2517073441474493	69.8133	103.25187142857143	104.468	105.486	117.89766666666668	reverse
5006	DNAonly	20633	105.0687135924939	3.4963792496282906	59.40313333333334	103.99806470588236	105.985	107.02416666666666	126.83166666666666	reverse
5006	Ribo1	43445	105.07584976147731	3.3423720051158434	64.4926	103.68567777777778	105.91614237288135	107.03748214285714	138.23340000000002	reverse
5007	DNAonly	21255	81.44089113572795	3.30465	67.20887777777777	79.16671203703703	80.86989310344828	83.25883738738739	108.689	reverse
5007	Ribo1	45499	81.53029037526721	3.4574398085829614	62.3057	79.1263	81.12081999999998	83.4967	135.412	reverse
5008	DNAonly	20919	103.4028554786877	3.4413791271064236	63.112916666666656	101.80772239583334	103.748	105.45141160714286	123.33788888888888	reverse
5008	Ribo1	43977	103.64602914820533	3.6959435616725873	65.86849166666667	102.07316666666668	103.92175833333332	105.66762549019607	140.81466666666665	reverse
5009	DNAonly	20327	94.16536294614035	2.163569785141715	62.65716666666666	93.16469999999998	94.15534117647056	95.1394	108.231	reverse
5009	Ribo1	43119	94.3622	2.622927862324141	63.796175000000005	93.3479	94.43364666666666	95.53530869565219	116.87366666666668	reverse
5010	DNAonly	19546	79.168	2.3913133667167434	69.4851	78.0072	78.84459749999999	79.7655	113.845	reverse
5010	Ribo1	43550	79.41380046605366	2.3746348447371135	62.94683333333333	78.39072043478261	79.26775980392156	80.14735781055901	115.907	reverse
5011	DNAonly	19750	85.35146092902995	3.317712739022454	63.2559	83.38600416666665	84.96723822916667	87.02837418831169	111.91599999999998	reverse
5011	Ribo1	43046	85.1984	3.0912514184288615	63.1801	83.32518376288661	84.88278780487806	86.77762916666666	111.6364705882353	reverse
5012	DNAonly	17813	104.05620721694136	4.028479055336557	64.05475714285714	101.41113636363636	104.68814285714286	106.9605945945946	124.56233333333334	reverse
5012	Ribo1	41449	104.74966957535943	3.9382229539847384	64.37131818181818	102.71227012987012	105.5337088235294	107.29971428571427	122.0243571428571	reverse
5013	DNAonly	15608	78.01581908873499	3.628447438140409	61.7954	76.41507022306398	77.34196201923078	78.40401499999999	125.53	reverse
5013	Ribo1	42006	77.06937218293052	2.0236	54.68727142857144	76.18341786317568	77.02155225140714	77.8073	109.663	reverse
5014	DNAonly	18939	76.75503162279476	15.202344857905219	54.99742666666668	65.88576428571429	67.93131428571428	96.2812	117.22416666666668	reverse
5014	Ribo1	41978	66.56319394367912	2.229422487799498	50.568983333333335	65.23465559782608	66.41133092105264	67.707	105.962	reverse
5015	DNAonly	12061	81.9874	3.7624524364843106	62.197	79.93762000000001	81.40853157894738	83.40796666666667	120.14966666666665	reverse
5015	Ribo1	41974	81.91258873269693	3.3080821824601028	67.05673333333334	79.95250315656565	81.52802037037037	83.51299325657895	108.07966666666668	reverse
5016	DNAonly	12127	101.41529371354832	2.2019997445662822	75.6471	100.48861428571428	101.68541666666664	102.71052291666666	111.612	reverse
5016	Ribo1	42320	101.54578333188083	2.065987035225349	79.7808	100.69532678571429	101.75538956043954	102.71875650252525	113.578	reverse
5017	DNAonly	11977	98.13253650752982	1.7857223116155219	72.8695	97.2898	98.34466666666668	99.13638888888887	114.03	reverse
5017	Ribo1	42043	98.21695902184837	1.649800648313761	69.88948333333333	97.42556321428572	98.40535384615384	99.1688	111.413	reverse
5018	DNAonly	11639	90.94043679335189	1.6658641216834806	71.5615	90.03706513157894	90.93188333333336	91.87932142857144	103.35866666666664	reverse
5018	Ribo1	40830	90.93828968602512	1.5895484234742774	73.632	90.08995833333333	90.93196260504203	91.8413	108.04183333333332	reverse
5019	DNAonly	11402	92.64719921211312	1.5473694176330826	70.9662	91.99103659420288	92.72037020833332	93.43941874999999	110.11666666666667	reverse
5019	Ribo1	39825	92.65837722766756	1.3602216635006632	67.32773333333334	92.08951666666668	92.71452222222224	93.37006666666666	101.58594166666666	reverse
5020	DNAonly	11471	97.92190288400845	2.5808372426968793	69.31470999999999	96.46433999999999	98.1051	99.63456428571428	106.806	reverse
5020	Ribo1	39945	98.02726993178008	2.4969753606738614	78.7747	96.6216	98.2332	99.68134482758616	110.29633333333334	reverse
5021	DNAonly	11316	80.09810327131852	3.3900892753631333	60.36279999999999	77.94246275252524	79.47058966666667	81.65868928571427	104.661	reverse
5021	Ribo1	40054	79.87091146515372	2.871200705486578	62.48143888888888	78.0954	79.59128041666668	81.38298805147059	106.677	reverse
5023	DNAonly	10971	81.63553258697476	2.2109341966578664	62.315133333333335	80.3917	81.33022584269662	82.46867666666667	110.806	reverse
5023	Ribo1	39318	81.5556	2.231827167125865	63.7094	80.3254	81.26743727272728	82.39967613636364	110.884	reverse
5024	DNAonly	11213	83.58176860215687	3.2132524601197647	58.44528571428572	81.83642222222223	83.4076	85.08451666666666	115.684	reverse
5024	Ribo1	40158	83.58751076228094	3.0868796108443797	62.192633333333326	81.85622142857143	83.43108716356107	85.14050921052632	113.48266666666666	reverse

## Sheet: Fig3_E_F_G
		event_level_mean	event_level_mean	event_level_mean	event_level_mean	event_level_mean	event_level_mean	event_level_mean	event_level_mean
		count	mean	std	min	0.25	0.5	0.75	max
position	y									strand
4977	DNAonly	1525560	101.16299741348682	1.5717051271513025	60.86246666666667	100.593	101.344	102.01041394927537	122.28916666666667	forward
4977	Ribo1	1441252	101.0790427601228	1.6561435383855745	58.39633333333333	100.46163511904763	101.25584580419579	101.95670108695651	114.458	forward
4978	DNAonly	1549450	89.25634645419169	1.9665816058682015	68.4156	88.28008814935066	89.38794999999999	90.34138333333334	107.367	forward
4978	Ribo1	1464808	89.14175138405388	2.016576435149138	67.67646666666666	88.10161916666667	89.2478	90.2523	112.936	forward
4979	DNAonly	1529765	77.71343814552684	1.6016964648913625	66.25009999999999	76.87863333333333	77.7237	78.54779166666667	116.222	forward
4979	Ribo1	1442668	77.67341832517202	1.6448681847906341	65.1281	76.81139999999999	77.68791602564102	78.53552232142857	124.641	forward
4980	DNAonly	1512032	68.88898112881083	1.7607045158266446	56.97346666666666	67.79929705882353	68.84546666666667	69.91397624999999	129.028	forward
4980	Ribo1	1407447	69.00434052639228	1.8083481431242667	57.346289473684216	67.91718704453442	68.9842	70.0541	126.971	forward
4981	DNAonly	1505950	79.37275418335244	1.5958391048791523	66.90111999999999	78.61123653846155	79.6129	80.38713333333334	124.878	forward
4981	Ribo1	1400811	79.49133814081173	1.6848249259517663	67.216	78.69316833333335	79.7555	80.5628	114.7894285714286	forward
4982	DNAonly	1438551	96.8551	1.6237897885470478	60.1479	96.06537750000001	97.0383	97.8247	112.00849999999998	forward
4982	Ribo1	1338187	96.93324422073462	1.690936642539693	57.781000000000006	96.12412583333335	97.1202	97.9333	119.29116666666664	forward
4983	DNAonly	1524949	104.45177463430937	2.5488324990377387	58.3577	103.04337142857142	104.67784210526315	106.14971428571428	120.95283333333332	forward
4983	Ribo1	1430450	104.2848632289968	2.5904286224034268	56.6748	102.82836941964285	104.487	106.003	123.949	forward
4984	DNAonly	1513943	85.61961547910393	2.3325930530946777	62.5001	84.07391416666667	85.11913636363637	86.6012	116.15766666666669	forward
4984	Ribo1	1421742	85.6439	2.344365378459856	61.2743	84.1006	85.17141666666666	86.6465	111.67369999999998	forward
4985	DNAonly	1502106	120.82981451248448	3.4305574381356623	61.67829999999999	119.925	121.64260000000002	122.929	133.88299999999998	forward
4985	Ribo1	1401307	120.65970503712536	3.5002727322409615	48.38290000000001	119.74383333333334	121.51299999999998	122.82546666666669	135.671	forward
4986	DNAonly	1484241	101.53791677580121	2.134827167681987	66.29817142857142	100.32210588235296	101.48854545454546	102.688	116.51285714285714	forward
4986	Ribo1	1395568	101.41395688195779	2.184660668528098	61.40273333333334	100.15805888888889	101.351	102.59625416666667	117.332	forward
4987	DNAonly	1474284	78.06683737014824	2.122210414077656	57.4258	76.95247121212121	78.07551388888889	79.15186666666666	122.163	forward
4987	Ribo1	1387580	77.94848106952978	2.1757878731326623	62.5095	76.7836	77.93944365079363	79.05907548076924	125.727	forward
4988	DNAonly	1495591	61.57865013355892	2.4900289592930434	50.7187	60.0908	61.1144	62.5105	121.19	forward
4988	Ribo1	1397743	61.59543953738316	2.614792685934784	49.4241	60.09332321428572	61.121871428571424	62.50834999999999	123.113	forward
4989	DNAonly	1510002	96.78069083175285	2.024503225069934	60.19064285714286	95.93558736263736	96.9902	97.86066145833334	112.09799999999998	forward
4989	Ribo1	1409722	96.80779974907301	2.047085453685658	62.52	95.94074041666667	97.0122	97.9044	112.062	forward
4990	DNAonly	1532339	106.3656897210584	1.8572611415772704	59.82452000000001	105.83580000000002	106.72	107.4328888888889	125.75133333333332	forward
4990	Ribo1	1439851	106.26004233147717	1.894616782676108	63.8981	105.69085714285713	106.61263333333332	107.35330769230768	124.73866666666667	forward
4991	DNAonly	1529173	93.88104253268152	1.9609320013446312	60.3378	92.9949	93.82	94.69957142857145	113.761	forward
4991	Ribo1	1435421	93.80709690789253	2.029782880291044	67.299	92.8695	93.7247	94.64504736842106	120.99885714285712	forward
4992	DNAonly	1547165	82.98899271735768	1.5578218450307144	58.97438571428571	82.04084285714285	82.74503636363637	83.62283333333333	129.576	forward
4992	Ribo1	1448564	82.99585747375241	1.6692590347164868	60.9913	82.01511111111111	82.74640000000001	83.65530500000001	125.06600000000002	forward
4993	DNAonly	1515075	94.65710730423234	1.6291482092616187	61.431266666666666	94.03065857142857	94.84816666666666	95.5501	118.221	forward
4993	Ribo1	1412646	94.69519688540666	1.6852074961519656	65.00695999999999	94.016	94.8558	95.58781109625667	121.393	forward
4994	DNAonly	1531828	88.41653456763751	1.1694321105693306	58.26371666666666	87.73267708333333	88.32576666666667	88.9846	117.127	forward
4994	Ribo1	1423134	88.41476062641641	1.2175633213235624	61.21646666666667	87.70763083333333	88.32698944444444	89.01360000000001	118.64133333333336	forward
4995	DNAonly	1502139	95.132	1.8020023186203291	50.0951	94.3218	95.31221428571428	96.19480217391305	117.41	forward
4995	Ribo1	1396271	95.14661969300913	1.873	59.71865555555556	94.28859188311688	95.2992	96.21922749999999	116.536	forward
4996	DNAonly	1516386	76.04040316674137	2.0684894159778806	58.829071428571424	74.75127569444444	75.79462403846154	76.9924	118.157	forward
4996	Ribo1	1414444	75.97807013076887	2.1606363214826727	58.505	74.63221321428571	75.7175	76.97095178571429	142.01866666666666	forward
4997	DNAonly	1499420	103.66227336454563	2.2247004717678553	58.985	102.721	103.79785714285715	104.76526785714286	121.005	forward
4997	Ribo1	1394671	103.75571822268884	2.3571577512267377	56.2408	102.77367801932367	103.881	104.88733333333333	123.673	forward
4998	DNAonly	1505373	107.39948376614747	2.2429394185645153	53.6886	106.62333333333332	107.611	108.55666666666669	142.10723529411763	forward
4998	Ribo1	1399339	107.29586983794508	2.368566925145449	54.13208333333333	106.49488132183906	107.52	108.501	121.89314285714283	forward
4999	DNAonly	1499190	91.79311912025807	1.674070768056416	64.26296666666667	90.8563	91.6078	92.49002166666666	108.388	forward
4999	Ribo1	1394458	91.7696	1.7666786223973057	57.329609090909095	90.81423333333332	91.58326666666666	92.4901	114.64183333333332	forward
5000	DNAonly	1469187	87.46683361109964	1.8429809363948702	46.802933333333335	86.64504142857142	87.64233846153846	88.56506666666667	121.025	forward
5000	Ribo1	1365404	87.41848844016425	1.85193	61.63543333333333	86.5758	87.58390889328064	88.51771145833334	119.96366666666664	forward
5001	DNAonly	1462028	80.73925294970063	1.388651951308758	68.22675294117646	80.03897083333334	80.7432	81.4271	118.92933333333332	forward
5001	Ribo1	1359052	80.68186380390068	1.4694417895110092	61.32513333333333	79.96179040404041	80.70267863636363	81.40598365384615	124.09833333333334	forward
5002	DNAonly	1479983	68.51951029791894	1.7642934689919267	56.28775825242717	67.48290992063492	68.25966249999999	69.20048090909091	116.89860000000002	forward
5002	Ribo1	1366976	68.6335	1.884875292321315	55.375402173913024	67.5766	68.3707	69.32018333333333	127.35226666666668	forward
5003	DNAonly	1456428	81.27711489185366	1.6729885924535526	65.61715000000001	80.46184285714287	81.28213333333332	82.1623	118.157	forward
5003	Ribo1	1349470	81.3551	1.744677698883302	64.95185000000001	80.51162892857143	81.37074450549451	82.28277204545455	120.641	forward
5004	DNAonly	1415040	102.4932046223435	1.7672014006269852	61.06016666666667	101.72	102.67966666666666	103.50155138888888	120.92433333333334	forward
5004	Ribo1	1309570	102.54193364848281	1.7772626407164676	65.0627	101.764	102.74	103.56582704545454	154.11100000000002	forward
5005	DNAonly	1415924	107.1433941269381	2.1245598138724486	59.700387500000005	106.00383333333332	107.278	108.47289035087721	123.156	forward
5005	Ribo1	1308976	107.03537816025269	2.499178580401722	57.3744	105.92684214285717	107.233	108.45539999999998	125.08733333333332	forward
5006	DNAonly	1421059	85.65857251185975	2.0732679215559906	58.7649	84.5277	85.57364285714286	86.65551742424243	122.764	forward
5006	Ribo1	1310502	85.46220108585064	2.1740582258798904	63.8149	84.28198616071428	85.40202744360903	86.5042	125.228	forward
5007	DNAonly	1430592	84.44259593002735	1.4765320385002363	61.6017	83.63806000000001	84.39520607142856	85.222	124.324	forward
5007	Ribo1	1316406	84.28292577099924	1.772397965061882	56.269133333333336	83.43325632653061	84.28928768939394	85.17466798245614	124.27614285714286	forward
5008	DNAonly	1446879	106.2386656158277	3.7067728847050216	56.54391999999999	105.26888295454545	107.00176666666668	108.335	126.155	forward
5008	Ribo1	1267783	105.72983289452978	4.430770760496778	46.7614	104.76085714285716	106.72017142857143	108.17048471264367	127.568	forward
5009	DNAonly	1404703	85.9719	2.088614577476227	62.8481	84.91224285714286	85.87596666666667	86.91731909090909	118.59833333333331	forward
5009	Ribo1	1208554	86.10096861573157	2.3405914460855013	61.78616666666667	84.85947014705883	85.85729736842104	87.03633892857144	128.01966666666667	forward
5010	DNAonly	1419358	83.21354945495774	1.4198200831378642	60.2235	82.56167014705883	83.16705100000001	83.80228458333335	121.81253333333332	forward
5010	Ribo1	1215721	83.11060277382224	1.8778147466509083	55.19486666666666	82.47013333333334	83.1414	83.80364999999999	124.482	forward
5011	DNAonly	1355405	104.53249756747778	2.0787673347674853	64.27955714285714	104.001	104.91918518518516	105.65095454545454	123.406	forward
5011	Ribo1	1141644	104.52530266628997	2.158756636789456	58.8337	103.97403713235295	104.91222222222224	105.67766666666668	119.49083333333334	forward
5012	DNAonly	1329805	93.8042	1.7659027671319254	58.2824	92.9339	93.83264285714289	94.71904545454544	114.445	forward
5012	Ribo1	1146029	93.0648	2.7071166180520927	54.0717	92.312	93.53923333333331	94.5484	121.694	forward
5013	DNAonly	1355895	72.47975347536001	2.6716669866363496	56.730466666666665	71.0151	71.86865454545455	73.1152	119.949	forward
5013	Ribo1	1043040	72.40329190047026	2.275948165500895	56.6083	71.01711402777778	71.9075	73.17768678571429	114.16	forward
5014	DNAonly	1373990	98.62229953456793	2.27617	53.51243333333334	97.52691770833333	98.55114365079365	99.69721309523808	124.4071111111111	forward
5014	Ribo1	1011967	98.10698453363509	1.9090167133274758	59.43496666666667	97.2629	98.21753846153848	99.0973	112.91833333333334	forward
5015	DNAonly	1103272	111.16074665512264	2.5865707879208903	60.730716666666666	110.59788221153845	111.68210000000002	112.501	127.34	forward
5015	Ribo1	1026942	111.17494628362137	2.1768274426398286	59.0733	110.504	111.61205718954247	112.455	124.516	forward
5016	DNAonly	1110491	102.9968045705521	1.5730171289225667	57.875	102.36544444444444	103.083	103.79317609427608	124.361	forward
5016	Ribo1	1048380	102.93438856017048	1.6263523014602843	60.429	102.25865803571429	103.01093166666666	103.754	116.888	forward
5017	DNAonly	1100255	92.20850154168355	2.5833058890621117	66.01219999999999	90.85835312500001	92.25993333333334	93.58928571428572	112.68980000000002	forward
5017	Ribo1	1038723	92.12117124446499	2.6053159867369935	68.3003	90.7322	92.14152857142857	93.4966	118.38833333333334	forward
5018	DNAonly	1092623	86.573	1.4057580822982751	66.79554999999999	85.82767697368422	86.50165714285714	87.2611	113.94166666666666	forward
5018	Ribo1	1029319	86.5998	1.4370694895670966	66.19407142857143	85.83655874125874	86.53341578947368	87.31790714285715	118.927	forward
5019	DNAonly	1108086	83.60823069897002	1.286648348535887	64.8937	82.93016354166666	83.65812403846155	84.3332	121.754	forward
5019	Ribo1	1045783	83.61204315069743	1.3090488343087712	60.89966000000001	82.91147596153846	83.65482903225804	84.3503	122.71	forward
5020	DNAonly	1106469	77.1889	1.2169861739475853	56.81708888888889	76.53808749999999	77.10022692307692	77.696	117.836	forward
5020	Ribo1	1043094	77.1946	1.1866839528196567	58.356	76.56074159663865	77.13796011904762	77.73683447802198	127.505	forward
5021	DNAonly	1073122	82.10699685425362	1.969127677011548	56.6633	80.9789	82.05374869281046	83.21675541666666	118.1	forward
5021	Ribo1	1015131	82.15084089526567	1.9917532496898913	66.7553	80.99721214285715	82.10638888888889	83.2865	112.095	forward
5022	DNAonly	1594500	109.30354210875518	3.571792117505492	59.59653333333333	107.427	109.71991987179486	111.69146650345621	133.08183333333332	forward
5022	Ribo1	1635371	109.13953256298556	3.570623978967549	56.01654285714285	107.189	109.489	111.52990909090909	140.373	forward
5023	DNAonly	1061526	80.38096251190326	2.534653560396792	60.24853333333333	78.76174999999999	79.9696	81.47014333333334	115.583	forward
5023	Ribo1	1006238	80.265	2.5824018613364204	52.9393	78.62054374999998	79.85030622710622	81.36865537790698	109.05	forward
5024	DNAonly	1078637	102.68097760726374	1.7326430524814096	65.74017500000001	101.949	102.72423999999998	103.566	116.906	forward
5024	Ribo1	1023366	102.68872665449317	1.8061899539283652	65.81073333333333	101.92889196428574	102.73203484848483	103.60779593023256	120.88733333333334	forward
4977	DNAonly	1171763	112.66288837929336	3.0258186743772697	49.8941	111.523	113.26	114.575	133.846	reverse
4977	Ribo1	1432436	112.23358098252328	4.567949882138743	41.5031	111.365	113.15816666666666	114.5220465909091	128.84199999999998	reverse
4978	DNAonly	1128989	98.03925762805007	1.6760724554685704	52.4177	96.98628571428571	97.972	99.00013333333332	113.095	reverse
4978	Ribo1	1368930	97.48884641860879	1.8905530347233568	52.89663333333333	96.26625250000001	97.3802	98.57316666666668	129.513	reverse
4979	DNAonly	1193317	97.03346311084626	1.3853512853089174	40.0605	96.3444	97.00706666666667	97.67018888888887	118.576	reverse
4979	Ribo1	1349928	96.92751872565418	1.3072330311278173	65.0449	96.17775888888889	96.89248768939393	97.61344585561497	115.69966666666666	reverse
4980	DNAonly	1142502	100.45003168551635	1.6868156664688232	55.920366666666666	99.69022857142856	100.616	101.429	124.016	reverse
4980	Ribo1	1246991	101.9072319459807	2.0331179951200533	62.74386666666666	100.54936515151516	101.99638333333333	103.41443958333335	125.604	reverse
4981	DNAonly	1207550	80.71268918296764	1.148311549681239	49.83683333333334	80.05903946428569	80.66492768199234	81.31195197368422	117.96316666666668	reverse
4981	Ribo1	803301	79.38475120217389	2.4412951439986714	65.39	77.64863333333334	80.0664	81.00629677419354	114.4847142857143	reverse
4982	DNAonly	1166841	85.0436	2.2490565416411528	64.7023	83.75183333333334	85.04354117647058	86.2176	110.363	reverse
4982	Ribo1	616540	84.39272236060543	3.3545370751129466	67.7551	82.86869583333333	84.68906458333333	86.1581	114.91	reverse
4983	DNAonly	1156916	104.62274769369405	2.745809410318394	56.4262	103.616	105.116	106.303	124.06533333333334	reverse
4983	Ribo1	1036740	104.4115851387073	2.620623248685697	65.92236666666666	103.21956210317461	104.60971428571428	105.877	123.51692307692308	reverse
4984	DNAonly	1161330	76.26166242924818	1.5096647562726622	46.88564285714286	75.4509	76.14439460227271	76.97130416666667	122.08814285714288	reverse
4984	Ribo1	1401760	75.4181	2.048157990984154	58.52965714285715	74.39906335227272	75.59614807692307	76.53916078947368	118.026	reverse
4985	DNAonly	1142677	77.95369251258231	2.878048760074764	47.469166666666666	75.86959999999999	77.79103333333335	79.87632500000001	118.98457142857144	reverse
4985	Ribo1	1396945	76.92829936945603	3.051645940913974	52.29729999999999	74.73344444444444	76.5238	78.95455714285713	123.387	reverse
4986	DNAonly	1125325	102.55910360745438	1.997437412128537	48.98892857142857	101.689	102.794	103.75266666666666	120.176	reverse
4986	Ribo1	1353844	102.62262531658253	1.9510033507574347	65.32778333333333	101.75883333333331	102.81336333333333	103.7717673076923	118.4841111111111	reverse
4987	DNAonly	1170350	98.87172503384917	1.6589076355011965	57.30108571428571	98.1206	99.01335857142858	99.7998	118.38557142857144	reverse
4987	Ribo1	1346846	98.9595	1.6834528141213483	59.712	98.1916	99.06516157894737	99.8608	125.038	reverse
4988	DNAonly	1157374	82.8268	1.396445685862716	49.7873	82.1344	82.86473666666667	83.59414821428571	128.30242857142858	reverse
4988	Ribo1	1302573	83.01441249151529	1.5676194934550298	52.69	82.24576666666667	83.0403	83.8328	123.98833333333332	reverse
4989	DNAonly	1161395	69.08804522097864	2.1636854626331488	54.3136	67.74778819444444	68.74323333333334	70.00366666666667	124.241	reverse
4989	Ribo1	1236926	69.97186592452738	2.83517	55.6417	68.33352055555555	69.48348516483516	70.9582	124.874	reverse
4990	DNAonly	1121070	80.83276614524443	2.03072	52.58961333333333	79.81602708333332	80.7334	81.7209	149.16933333333333	reverse
4990	Ribo1	1297250	80.35506541938298	2.081484495992876	42.1784	79.235	80.12237916666666	81.19743936781609	121.94	reverse
4991	DNAonly	1135642	100.37800442439095	2.213387333259203	42.4357	99.52592812500001	100.76184272727272	101.73204209090909	120.04466666666669	reverse
4991	Ribo1	1311921	100.04865063267843	2.2763200146963705	54.88204999999999	99.0994	100.3449181818182	101.39551666666668	117.99783333333336	reverse
4992	DNAonly	1187042	87.76231230180471	1.27627	52.1286	86.99657786458333	87.6153	88.34126666666667	116.19	reverse
4992	Ribo1	1353204	87.75399062044272	1.4604625851633435	64.54226666666666	86.86624461538463	87.56347638888889	88.40980277777778	124.438	reverse
4993	DNAonly	1190502	93.62051115958307	1.5223661960888548	47.2412	92.99393995726496	93.66636666666666	94.32841916666666	123.936	reverse
4993	Ribo1	1352955	93.21551022027333	1.6490389188204346	61.22273750000001	92.41038129370628	93.0669	93.87356261904762	124.59166666666664	reverse
4994	DNAonly	1171868	89.4895	1.5406572932314873	45.80669999999999	88.59336822916666	89.45735384615386	90.3175	122.925	reverse
4994	Ribo1	1334699	89.0457	1.7013869357439355	54.93120000000001	88.06545505050505	89.05061333333333	89.99183181818182	123.29671428571427	reverse
4995	DNAonly	1173897	105.43346662973646	2.7455262450130156	45.590516666666666	104.301	105.802	107.06896153846152	126.47872413793104	reverse
4995	Ribo1	1334930	108.10815274850852	4.266367650007031	45.39856666666666	105.22999999999999	108.035	111.59134583333334	125.642	reverse
4996	DNAonly	1170919	78.59126657607271	1.4601846791402178	64.3948	77.769	78.49596666666666	79.29811742424243	124.17066666666666	reverse
4996	Ribo1	1323314	77.36418608805401	1.8513155658530867	62.3202	76.15246505681819	77.4288	78.5057	136.863	reverse
4997	DNAonly	1162808	82.14318876148752	1.9279483281515186	48.6679	81.11726666666667	81.94856250000001	82.91224236111111	135.443	reverse
4997	Ribo1	1308812	81.02217263907447	2.3742070614180557	63.3528	79.58202000000001	80.91250416666668	82.16476666666667	119.86866666666668	reverse
4998	DNAonly	1154704	103.85474696952521	1.9362703007067552	40.60333333333333	102.90642670454544	104.005	105.022	134.34414285714286	reverse
4998	Ribo1	1289301	103.21624737316594	1.9858137488577714	60.78306666666666	102.3132857142857	103.3912181818182	104.35240000000002	131.611	reverse
4999	DNAonly	1157341	99.35482450922397	1.8526093575515286	51.94884999999999	98.32188888888888	99.21345294117648	100.40626086956524	118.342	reverse
4999	Ribo1	1268575	98.72361648397646	1.9532204533677984	59.5264	98.04597142857142	98.71920454545456	99.4352	125.9	reverse
5000	DNAonly	1163869	93.66560472513697	1.6976949442793534	54.205224999999984	92.65114285714289	93.5721	94.5733	123.09	reverse
5000	Ribo1	1262572	93.3364	1.7602338477351003	62.06533999999999	92.3708	93.1917	94.08881999999998	123.34583333333332	reverse
5001	DNAonly	1148395	85.04376299732819	2.050179712934276	60.0914	83.74195192307693	84.76872499999999	86.0198	129.677	reverse
5001	Ribo1	1247724	84.57357033853845	2.331600021681142	58.5085	83.23447785714286	84.3038	85.57349999999998	129.28820000000002	reverse
5002	DNAonly	1081437	112.18042144773874	2.959832349452312	57.773725000000006	110.92159999999998	112.68863636363636	114.08	131.68891176470586	reverse
5002	Ribo1	1088669	111.74127075204936	3.4263951070815883	57.5504	110.664	112.4212222222222	113.72585714285717	134.63733333333334	reverse
5003	DNAonly	1141265	69.78589460482165	2.740696613873936	50.01564347826088	68.34041428571429	69.29373000000001	70.66226666666667	124.303	reverse
5003	Ribo1	1221121	71.62064600666703	6.387888752477143	52.449488888888894	68.80409999999999	70.19805555555556	72.1242	141.646	reverse
5004	DNAonly	1135290	80.22257419649216	2.2413697931805427	57.19609999999999	79.02577355769232	80.02883188405796	81.1839	123.42542857142855	reverse
5004	Ribo1	1163347	79.65518708585823	2.1314178087599194	61.3242	78.49086527777777	79.3839	80.48078928571428	125.48933333333332	reverse
5005	DNAonly	1140076	104.3076357124022	1.8558345093834638	50.48308333333333	103.37138032608695	104.50669500000001	105.37866666666667	124.552	reverse
5005	Ribo1	1147741	104.006	2.031550043945793	66.09003333333334	103.06760714285711	104.215	105.12481818181818	119.41866666666664	reverse
5006	DNAonly	1113820	105.80600739649464	2.480635874139357	55.83348333333333	105.362	106.26007071428569	106.93271428571428	126.94	reverse
5006	Ribo1	1122723	105.65826454281036	3.210370920287466	56.8436	105.12161454545453	106.221	107.007	154.25216666666665	reverse
5007	DNAonly	1133922	80.79869534291193	2.633036470214257	56.2426	79.12787272727273	80.31013693181818	81.83532670454547	122.33	reverse
5007	Ribo1	1105353	80.93812570792076	2.879254929894405	55.37655000000001	79.10400588235294	80.2979	82.09487741935484	142.08533333333332	reverse
5008	DNAonly	1103444	103.74507204537399	3.360993074936684	50.8867	102.70435888888889	104.29128991596639	105.62014285714284	125.33633333333334	reverse
5008	Ribo1	975655	103.17730356703413	4.259846301387435	56.9324	102.04	103.98466666666668	105.51416666666665	138.107	reverse
5009	DNAonly	1049279	94.0013	1.5778131297431968	53.77321666666666	93.2141	93.94936666666666	94.69990669642857	127.08766666666668	reverse
5009	Ribo1	866640	93.94302383089989	2.5914	58.57507142857143	93.0532	93.9531	94.86333478260867	129.024	reverse
5010	DNAonly	1009828	79.09310497994721	2.043476243198334	55.66323333333333	78.11967999999999	78.77781394230769	79.53938791666666	129.197	reverse
5010	Ribo1	860945	79.22767628470173	2.87444	40.9303	77.97547499999999	78.76248571428572	79.6502	139.081	reverse
5011	DNAonly	1027917	84.55650283624733	2.4667367751711358	58.09629999999999	83.16423333333334	84.36	85.70128571428572	129.562	reverse
5011	Ribo1	793932	85.4031	4.408098372011292	56.3948	83.1127	84.44916060606062	86.2249	140.371	reverse
5012	DNAonly	931969	104.9636901981095	3.3369144199640806	48.35574999999999	103.24	105.63954285714286	107.25	123.798	reverse
5012	Ribo1	696173	105.56464428910394	3.33723	62.1144	104.346	106.189	107.591	132.78080000000003	reverse
5013	DNAonly	792330	77.88619180504206	2.1286138653884104	59.9036	76.95739999999998	77.6281	78.3743	129.148	reverse
5013	Ribo1	683831	77.45367433102014	1.7024046191344577	60.6499	76.77355804195804	77.49938999999999	78.18247500000001	128.5306666666667	reverse
5014	DNAonly	1015708	78.051	15.430638450702299	53.10119999999999	65.7774	68.2098	98.60208916666667	139.91799999999998	reverse
5014	Ribo1	680561	66.20996710073513	2.5571104507114844	52.96	64.94586923076923	65.88813999999999	66.97716666666666	138.4997142857143	reverse
5015	DNAonly	567525	81.64084384055168	2.7719738954560733	55.3588	80.24219000000002	81.34906000000001	82.57121428571429	129.74666666666667	reverse
5015	Ribo1	684737	81.52358749594282	3.3759428758338004	55.71743333333333	79.99341999999999	81.1359	82.38618888888888	137.329	reverse
5016	DNAonly	572183	101.62691180685793	1.7450437675051118	60.26278571428572	100.94032666666666	101.81746153846156	102.60491742424243	129.6196666666667	reverse
5016	Ribo1	679663	101.50345055773202	1.6598853585173357	59.39801428571429	100.796	101.682	102.47468659090907	123.466	reverse
5017	DNAonly	567110	98.43297416722363	1.608619624685177	58.4519	97.90403333333332	98.6379	99.23238303571429	126.0592857142857	reverse
5017	Ribo1	674955	98.36277554473702	1.4900634253562146	53.4001	97.7885	98.53217142857144	99.14737321428572	118.306	reverse
5018	DNAonly	546006	91.10421964332765	1.3616892123372235	58.4544	90.37723333333334	91.08467028985507	91.8477	141.68057142857143	reverse
5018	Ribo1	651543	90.97305600112124	1.3446495657642916	66.91443999999998	90.24458874999999	90.94625714285716	91.69565357142858	117.413	reverse
5019	DNAonly	541246	92.71701616912328	1.3961822108603101	59.838550000000005	92.0672	92.71889354838709	93.37587923076923	121.983	reverse
5019	Ribo1	643945	92.63283589015519	1.3717928118133025	54.0984	91.97587391304349	92.6451	93.30760833333332	131.19483333333332	reverse
5020	DNAonly	547147	98.30882410576052	2.2497192880033947	61.43189999999999	97.05007083333334	98.5071	99.86092549019608	118.70533333333331	reverse
5020	Ribo1	651739	98.33163065964919	2.2208684964691705	61.88108571428571	97.08093888888888	98.53001578947368	99.8639	121.268	reverse
5021	DNAonly	553771	78.86076961254905	2.585014373227598	59.383	77.28936666666667	78.41730689655172	79.85089955882353	124.226	reverse
5021	Ribo1	667899	78.6908	2.4644483881841257	61.320057142857145	77.1676	78.33232083333333	79.76787810344828	116.60366666666668	reverse
5023	DNAonly	539829	81.48485457362165	1.6814762831302807	57.285516666666666	80.51616470588235	81.2225	82.11072962962963	114.06683333333332	reverse
5023	Ribo1	652184	81.46537170159512	1.7392195124585834	60.05493333333334	80.46995977822581	81.2065	82.11656660839161	135.23233333333332	reverse
5024	DNAonly	553516	82.97337701586675	2.155660079911115	57.54554285714285	81.88213874207187	82.94409999999999	84.00440166666667	123.62833333333332	reverse
5024	Ribo1	670537	82.83465953575907	2.0390007945700805	60.27936666666667	81.66181428571429	82.78186666666666	83.87412666666668	121.86666666666667	reverse

## Sheet: Fig3_H_I
		event_level_mean	event_level_mean	event_level_mean	event_level_mean	event_level_mean	event_level_mean	event_level_mean	event_level_mean
		count	mean	std	min	0.25	0.5	0.75	max
position	y									strand
4977	DNAonly	1525560	101.16299741348682	1.5717051271513025	60.86246666666667	100.593	101.344	102.01041394927537	122.28916666666667	forward
4977	Ribo1	1153482	101.0998378443857	1.5937982611610544	60.92901428571429	100.52983333333331	101.26713541666666	101.92299750000001	115.335	forward
4978	DNAonly	1549450	89.25634645419169	1.9665816058682015	68.4156	88.28008814935066	89.38794999999999	90.34138333333334	107.367	forward
4978	Ribo1	1170324	89.23388011379211	1.96993	73.301	88.252	89.3569	90.31085089285715	107.988	forward
4979	DNAonly	1529765	77.71343814552684	1.6016964648913625	66.25009999999999	76.87863333333333	77.7237	78.54779166666667	116.222	forward
4979	Ribo1	1153792	77.55607420292358	1.598037263238882	65.58771999999999	76.72690750000001	77.56626666666666	78.37734464285714	136.21883333333335	forward
4980	DNAonly	1512032	68.88898112881083	1.7607045158266446	56.97346666666666	67.79929705882353	68.84546666666667	69.91397624999999	129.028	forward
4980	Ribo1	1138586	68.88275942840882	1.8345741299062346	55.786	67.81235000000001	68.8485	69.89298645833334	128.90871428571427	forward
4981	DNAonly	1505950	79.37275418335244	1.5958391048791523	66.90111999999999	78.61123653846155	79.6129	80.38713333333334	124.878	forward
4981	Ribo1	1132321	79.43762613225302	1.615380545307952	66.1522	78.70402857142857	79.70478333333335	80.4484	116.659	forward
4982	DNAonly	1438551	96.8551	1.6237897885470478	60.1479	96.06537750000001	97.0383	97.8247	112.00849999999998	forward
4982	Ribo1	1078527	96.93736951702351	1.6364055362668957	62.677533333333336	96.1699	97.13887037037036	97.90703666666667	116.84633333333332	forward
4983	DNAonly	1524949	104.45177463430937	2.5488324990377387	58.3577	103.04337142857142	104.67784210526315	106.14971428571428	120.95283333333332	forward
4983	Ribo1	1147785	104.29817624699224	2.5802720561722263	49.4877	102.877	104.527	106.01266666666668	120.53533333333333	forward
4984	DNAonly	1513943	85.61961547910393	2.3325930530946777	62.5001	84.07391416666667	85.11913636363637	86.6012	116.15766666666669	forward
4984	Ribo1	1139208	85.56122447191827	2.3019565930339776	68.23772777777778	84.05479005681818	85.06550714285714	86.50493977272727	114.90199473684208	forward
4985	DNAonly	1502106	120.82981451248448	3.4305574381356623	61.67829999999999	119.925	121.64260000000002	122.929	133.88299999999998	forward
4985	Ribo1	1123868	120.75077912088499	3.463181337342906	54.5793	119.898	121.60114285714285	122.87011111111111	137.20966666666666	forward
4986	DNAonly	1484241	101.53791677580121	2.134827167681987	66.29817142857142	100.32210588235296	101.48854545454546	102.688	116.51285714285714	forward
4986	Ribo1	1116950	101.49203748245596	2.114082042168763	59.4618	100.297	101.45731818181818	102.627	119.46883333333334	forward
4987	DNAonly	1474284	78.06683737014824	2.122210414077656	57.4258	76.95247121212121	78.07551388888889	79.15186666666666	122.163	forward
4987	Ribo1	1109576	77.9443	2.133352227315509	60.690666666666665	76.81792318181817	77.95077071428571	79.03875000000001	120.336	forward
4988	DNAonly	1495591	61.57865013355892	2.4900289592930434	50.7187	60.0908	61.1144	62.5105	121.19	forward
4988	Ribo1	1119050	61.44940163625092	2.592506842488027	45.8714	59.958664062500006	60.95941711956522	62.32860416666667	118.7944285714286	forward
4989	DNAonly	1510002	96.78069083175285	2.024503225069934	60.19064285714286	95.93558736263736	96.9902	97.86066145833334	112.09799999999998	forward
4989	Ribo1	1128276	96.77763065893731	2.003213054335454	66.74969999999999	95.94157401960786	96.97740645833332	97.8318	119.03166666666668	forward
4990	DNAonly	1532339	106.3656897210584	1.8572611415772704	59.82452000000001	105.83580000000002	106.72	107.4328888888889	125.75133333333332	forward
4990	Ribo1	1150712	106.26318072122325	1.9087568238324977	61.021350000000005	105.76294129554654	106.63394480286738	107.33016666666668	122.86833333333334	forward
4991	DNAonly	1529173	93.88104253268152	1.9609320013446312	60.3378	92.9949	93.82	94.69957142857145	113.761	forward
4991	Ribo1	1147149	93.89131582130446	1.9546817497133726	61.18016666666667	93.02310909090907	93.8349	94.6949	111.11755555555555	forward
4992	DNAonly	1547165	82.98899271735768	1.5578218450307144	58.97438571428571	82.04084285714285	82.74503636363637	83.62283333333333	129.576	forward
4992	Ribo1	1160948	83.08	1.5869008725424893	61.518240000000006	82.1506	82.83498660714287	83.6902	121.454	forward
4993	DNAonly	1515075	94.65710730423234	1.6291482092616187	61.431266666666666	94.03065857142857	94.84816666666666	95.5501	118.221	forward
4993	Ribo1	1133305	94.76408280363759	1.6952944440267603	60.95853333333333	94.13854545454544	94.93699047619047	95.6249	120.102	forward
4994	DNAonly	1531828	88.41653456763751	1.1694321105693306	58.26371666666666	87.73267708333333	88.32576666666667	88.9846	117.127	forward
4994	Ribo1	1141527	88.45906863315955	1.1611	54.8186	87.79672083333332	88.37021428571428	89.01072991071428	119.47083333333336	forward
4995	DNAonly	1502139	95.132	1.8020023186203291	50.0951	94.3218	95.31221428571428	96.19480217391305	117.41	forward
4995	Ribo1	1118682	95.18001628743225	1.8708590267853678	60.276812500000005	94.38274041666666	95.35988730158729	96.23497107142859	130.231	forward
4996	DNAonly	1516386	76.04040316674137	2.0684894159778806	58.829071428571424	74.75127569444444	75.79462403846154	76.9924	118.157	forward
4996	Ribo1	1132844	75.95038606375162	2.165256440714402	55.98526666666667	74.62833833333333	75.69428301435406	76.9139	114.242	forward
4997	DNAonly	1499420	103.66227336454563	2.2247004717678553	58.985	102.721	103.79785714285715	104.76526785714286	121.005	forward
4997	Ribo1	1115306	103.57284158068815	2.560677845215394	57.9378	102.6841148809524	103.75774687500001	104.719	119.575	forward
4998	DNAonly	1505373	107.39948376614747	2.2429394185645153	53.6886	106.62333333333332	107.611	108.55666666666669	142.10723529411763	forward
4998	Ribo1	1114061	107.16979520414537	2.838841887618497	58.1619	106.51872222222222	107.52104761904762	108.455	154.606	forward
4999	DNAonly	1499190	91.79311912025807	1.674070768056416	64.26296666666667	90.8563	91.6078	92.49002166666666	108.388	forward
4999	Ribo1	1100434	91.75406278136018	1.7370650911556025	56.7791	90.82707713675212	91.57624807692306	92.45171510989012	111.325	forward
5000	DNAonly	1469187	87.46683361109964	1.8429809363948702	46.802933333333335	86.64504142857142	87.64233846153846	88.56506666666667	121.025	forward
5000	Ribo1	1075270	87.41279626265512	1.8013131124683592	44.7467	86.58154583333334	87.56276666666668	88.4761	119.971	forward
5001	DNAonly	1462028	80.73925294970063	1.388651951308758	68.22675294117646	80.03897083333334	80.7432	81.4271	118.92933333333332	forward
5001	Ribo1	1069878	80.61449720834462	1.4769538938437372	58.57736666666667	79.89933333333332	80.61137207792208	81.29581884615385	121.909	forward
5002	DNAonly	1479983	68.51951029791894	1.7642934689919267	56.28775825242717	67.48290992063492	68.25966249999999	69.20048090909091	116.89860000000002	forward
5002	Ribo1	1065627	68.43799542168432	1.8492691054941763	54.8826	67.40252613636363	68.16542000000001	69.08678035714286	122.999	forward
5003	DNAonly	1456428	81.27711489185366	1.6729885924535526	65.61715000000001	80.46184285714287	81.28213333333332	82.1623	118.157	forward
5003	Ribo1	1050248	81.29996834072904	1.704625774436243	63.79502500000001	80.48950833333333	81.30960526315789	82.18998580882354	114.14	forward
5004	DNAonly	1415040	102.4932046223435	1.7672014006269852	61.06016666666667	101.72	102.67966666666666	103.50155138888888	120.92433333333334	forward
5004	Ribo1	1020720	102.57629750228409	1.7230391772166878	67.7969	101.84833214285715	102.781	103.564	121.738	forward
5005	DNAonly	1415924	107.1433941269381	2.1245598138724486	59.700387500000005	106.00383333333332	107.278	108.47289035087721	123.156	forward
5005	Ribo1	1019604	107.04880923317286	2.2718120120440863	57.4415	105.96453178571429	107.231	108.40087847222222	123.31587804878048	forward
5006	DNAonly	1421059	85.65857251185975	2.0732679215559906	58.7649	84.5277	85.57364285714286	86.65551742424243	122.764	forward
5006	Ribo1	1023243	85.51652059231337	2.124700507222681	59.9936	84.37654852941176	85.45615555555555	86.53749583333332	122.85433333333332	forward
5007	DNAonly	1430592	84.44259593002735	1.4765320385002363	61.6017	83.63806000000001	84.39520607142856	85.222	124.324	forward
5007	Ribo1	1030322	84.25215880606447	1.5984037899706143	59.8877	83.46167670454547	84.25386904761905	85.07757121212123	125.185	forward
5008	DNAonly	1446879	106.2386656158277	3.7067728847050216	56.54391999999999	105.26888295454545	107.00176666666668	108.335	126.155	forward
5008	Ribo1	1026968	105.75856881585955	4.264688975327298	59.508	104.88233333333334	106.702	108.07769256410256	124.972	forward
5009	DNAonly	1404703	85.9719	2.088614577476227	62.8481	84.91224285714286	85.87596666666667	86.91731909090909	118.59833333333331	forward
5009	Ribo1	984839	86.01908458322906	2.2674166632404646	41.8693	84.8391	85.7864	86.86739374999999	119.064	forward
5010	DNAonly	1419358	83.21354945495774	1.4198200831378642	60.2235	82.56167014705883	83.16705100000001	83.80228458333335	121.81253333333332	forward
5010	Ribo1	989505	83.11255721779514	1.8045539332282632	57.8975	82.53685555555555	83.14764782608697	83.7713	116.036	forward
5011	DNAonly	1355405	104.53249756747778	2.0787673347674853	64.27955714285714	104.001	104.91918518518516	105.65095454545454	123.406	forward
5011	Ribo1	946500	104.62388652489213	2.0743040263274954	62.666	104.11423333333335	104.99282142857143	105.71763636363637	118.332	forward
5012	DNAonly	1329805	93.8042	1.7659027671319254	58.2824	92.9339	93.83264285714289	94.71904545454544	114.445	forward
5012	Ribo1	962112	92.83568314020312	2.9759634314056536	56.5532	92.10579741935483	93.55041269841271	94.55995428571428	123.037	forward
5013	DNAonly	1355895	72.47975347536001	2.6716669866363496	56.730466666666665	71.0151	71.86865454545455	73.1152	119.949	forward
5013	Ribo1	824165	72.3078	2.215439375774293	58.00479130434783	70.9721	71.8161	73.02757272727273	116.82183333333334	forward
5014	DNAonly	1373990	98.62229953456793	2.27617	53.51243333333334	97.52691770833333	98.55114365079365	99.69721309523808	124.4071111111111	forward
5014	Ribo1	799335	98.01993224238025	1.8690449620221705	56.32923333333334	97.2053	98.11717272727272	98.96071339285714	115.72033333333336	forward
5015	DNAonly	1103272	111.16074665512264	2.5865707879208903	60.730716666666666	110.59788221153845	111.68210000000002	112.501	127.34	forward
5015	Ribo1	810971	111.26084350452484	2.130426337483283	65.39988571428572	110.65254545454545	111.70105555555556	112.497	124.08593333333332	forward
5016	DNAonly	1110491	102.9968045705521	1.5730171289225667	57.875	102.36544444444444	103.083	103.79317609427608	124.361	forward
5016	Ribo1	827619	103.03988055111074	1.5743774725678747	62.1216	102.42195454545454	103.12911176470588	103.82614835164836	121.45966666666668	forward
5017	DNAonly	1100255	92.20850154168355	2.5833058890621117	66.01219999999999	90.85835312500001	92.25993333333334	93.58928571428572	112.68980000000002	forward
5017	Ribo1	819176	92.09972816393615	2.6060457949127467	65.10916666666667	90.74132291666666	92.1525	93.49102973684211	108.16933333333334	forward
5018	DNAonly	1092623	86.573	1.4057580822982751	66.79554999999999	85.82767697368422	86.50165714285714	87.2611	113.94166666666666	forward
5018	Ribo1	812968	86.52088105367535	1.422848193318164	68.067	85.75954934210526	86.4359	87.21142708333333	116.119	forward
5019	DNAonly	1108086	83.60823069897002	1.286648348535887	64.8937	82.93016354166666	83.65812403846155	84.3332	121.754	forward
5019	Ribo1	827005	83.5798	1.256388096915742	61.4922	82.9012	83.62530000000001	84.2949	118.486	forward
5020	DNAonly	1106469	77.1889	1.2169861739475853	56.81708888888889	76.53808749999999	77.10022692307692	77.696	117.836	forward
5020	Ribo1	825644	77.12233133976909	1.1602514919079352	62.4149	76.51065928571428	77.05581081871347	77.62766704545454	121.65766666666669	forward
5021	DNAonly	1073122	82.10699685425362	1.969127677011548	56.6633	80.9789	82.05374869281046	83.21675541666666	118.1	forward
5021	Ribo1	801063	82.0667	1.9731762124189185	61.1837	80.94856000000001	82.0185	83.17277083333335	110.20133333333332	forward
5022	DNAonly	1594500	109.30354210875518	3.571792117505492	59.59653333333333	107.427	109.71991987179486	111.69146650345621	133.08183333333332	forward
5022	Ribo1	1202671	109.13203186153285	3.4881978009585093	60.5313	107.24273238095239	109.511	111.48613138461538	129.61557142857143	forward
5023	DNAonly	1061526	80.38096251190326	2.534653560396792	60.24853333333333	78.76174999999999	79.9696	81.47014333333334	115.583	forward
5023	Ribo1	795834	80.27858423466478	2.5182416734870228	59.449000000000005	78.68463039215686	79.88462511111112	81.3642	108.643	forward
5024	DNAonly	1078637	102.68097760726374	1.7326430524814096	65.74017500000001	101.949	102.72423999999998	103.566	116.906	forward
5024	Ribo1	808707	102.66748625363141	1.751335260434343	67.29935555555556	101.94100625000002	102.699	103.534	117.37662727272728	forward
4977	DNAonly	1171763	112.66288837929336	3.0258186743772697	49.8941	111.523	113.26	114.575	133.846	reverse
4977	Ribo1	1065448	112.70316066081728	3.250598577278489	52.5934	111.654	113.35051923076924	114.65637006578947	140.11365714285714	reverse
4978	DNAonly	1128989	98.03925762805007	1.6760724554685704	52.4177	96.98628571428571	97.972	99.00013333333332	113.095	reverse
4978	Ribo1	1024196	98.19406604811209	1.5897411468267917	64.4471	97.18835928571428	98.14585894736842	99.1125	114.06566666666669	reverse
4979	DNAonly	1193317	97.03346311084626	1.3853512853089174	40.0605	96.3444	97.00706666666667	97.67018888888887	118.576	reverse
4979	Ribo1	1082145	97.1673	1.36945	44.9761	96.5282	97.15	97.76531481481484	125.738	reverse
4980	DNAonly	1142502	100.45003168551635	1.6868156664688232	55.920366666666666	99.69022857142856	100.616	101.429	124.016	reverse
4980	Ribo1	1049029	100.59567877591248	1.682798412795197	41.35666666666666	99.9074	100.77453333333334	101.535	121.838	reverse
4981	DNAonly	1207550	80.71268918296764	1.148311549681239	49.83683333333334	80.05903946428569	80.66492768199234	81.31195197368422	117.96316666666668	reverse
4981	Ribo1	1091865	80.75277940248142	1.2395033913917275	64.1206	80.11147999999999	80.69353846153847	81.30519333333334	129.66583333333332	reverse
4982	DNAonly	1166841	85.0436	2.2490565416411528	64.7023	83.75183333333334	85.04354117647058	86.2176	110.363	reverse
4982	Ribo1	1045777	84.90479359254755	2.199136857687489	51.4635	83.6403	84.9262	86.07307142857142	119.768	reverse
4983	DNAonly	1156916	104.62274769369405	2.745809410318394	56.4262	103.616	105.116	106.303	124.06533333333334	reverse
4983	Ribo1	1042389	104.50767844100112	2.9697172121788085	57.0675	103.58833333333332	105.01301111111113	106.16603076923076	123.722	reverse
4984	DNAonly	1161330	76.26166242924818	1.5096647562726622	46.88564285714286	75.4509	76.14439460227271	76.97130416666667	122.08814285714288	reverse
4984	Ribo1	1042131	76.26	1.5797229228955378	46.36841923076923	75.42452928571427	76.1028	76.92796662561577	116.407	reverse
4985	DNAonly	1142677	77.95369251258231	2.878048760074764	47.469166666666666	75.86959999999999	77.79103333333335	79.87632500000001	118.98457142857144	reverse
4985	Ribo1	1026122	77.93439953024328	2.840561498101475	51.68868333333334	75.87445138888889	77.77162428571428	79.8296	125.73542857142856	reverse
4986	DNAonly	1125325	102.55910360745438	1.997437412128537	48.98892857142857	101.689	102.794	103.75266666666666	120.176	reverse
4986	Ribo1	1012557	102.46217723843765	1.9388882000167549	65.98913333333333	101.654	102.691	103.60795172413796	125.02742857142856	reverse
4987	DNAonly	1170350	98.87172503384917	1.6589076355011965	57.30108571428571	98.1206	99.01335857142858	99.7998	118.38557142857144	reverse
4987	Ribo1	1049833	98.9889	1.5940778292366404	61.26783333333333	98.27157142857143	99.0952	99.84724166666666	132.562	reverse
4988	DNAonly	1157374	82.8268	1.396445685862716	49.7873	82.1344	82.86473666666667	83.59414821428571	128.30242857142858	reverse
4988	Ribo1	1032560	83.05642874662982	1.4574759411614506	48.25487142857143	82.32439722222222	83.03829375000001	83.7732	129.45483333333334	reverse
4989	DNAonly	1161395	69.08804522097864	2.1636854626331488	54.3136	67.74778819444444	68.74323333333334	70.00366666666667	124.241	reverse
4989	Ribo1	1008855	69.10449157824213	3.3689856642667335	56.93518235294117	67.63412916666667	68.6072	69.79141547619048	123.743	reverse
4990	DNAonly	1121070	80.83276614524443	2.03072	52.58961333333333	79.81602708333332	80.7334	81.7209	149.16933333333333	reverse
4990	Ribo1	988899	80.4978	2.1488005126265834	56.29708000000001	79.22052678571428	80.21451666666667	81.52720000000001	124.881	reverse
4991	DNAonly	1135642	100.37800442439095	2.213387333259203	42.4357	99.52592812500001	100.76184272727272	101.73204209090909	120.04466666666669	reverse
4991	Ribo1	978682	99.71352208928714	2.1464414322259486	52.3936	98.58902203947369	99.8079	101.02416666666666	131.63494545454546	reverse
4992	DNAonly	1187042	87.76231230180471	1.27627	52.1286	86.99657786458333	87.6153	88.34126666666667	116.19	reverse
4992	Ribo1	976467	87.43946528213101	1.7918078684598002	45.31007142857143	86.3222	87.22696363636364	88.16236111111112	123.152	reverse
4993	DNAonly	1190502	93.62051115958307	1.5223661960888548	47.2412	92.99393995726496	93.66636666666666	94.32841916666666	123.936	reverse
4993	Ribo1	904577	92.87469874909075	2.069765021195523	61.5566	91.5697	92.73658064516128	93.9316	120.68666666666668	reverse
4994	DNAonly	1171868	89.4895	1.5406572932314873	45.80669999999999	88.59336822916666	89.45735384615386	90.3175	122.925	reverse
4994	Ribo1	957534	88.29863532817836	2.0420758807527983	50.6244	87.03792903726708	88.3422	89.5374	120.59014285714284	reverse
4995	DNAonly	1173897	105.43346662973646	2.7455262450130156	45.590516666666666	104.301	105.802	107.06896153846152	126.47872413793104	reverse
4995	Ribo1	962195	106.34047474008102	3.405654972960712	48.6856	104.8814285714286	106.71081818181818	108.45127619047616	127.388	reverse
4996	DNAonly	1170919	78.59126657607271	1.4601846791402178	64.3948	77.769	78.49596666666666	79.29811742424243	124.17066666666666	reverse
4996	Ribo1	921863	79.10116232156196	3.6709694087186877	61.00433999999999	77.8844	78.69193636363637	79.56300999999999	124.66066666666666	reverse
4997	DNAonly	1162808	82.14318876148752	1.9279483281515186	48.6679	81.11726666666667	81.94856250000001	82.91224236111111	135.443	reverse
4997	Ribo1	937471	82.57302348071022	2.169857760654983	55.0037	81.47529999999999	82.40599230769232	83.4643	120.97033333333331	reverse
4998	DNAonly	1154704	103.85474696952521	1.9362703007067552	40.60333333333333	102.90642670454544	104.005	105.022	134.34414285714286	reverse
4998	Ribo1	900307	103.12107138936582	2.645183724971507	51.4057	102.30446904761905	103.57869230769232	104.606	131.42174999999995	reverse
4999	DNAonly	1157341	99.35482450922397	1.8526093575515286	51.94884999999999	98.32188888888888	99.21345294117648	100.40626086956524	118.342	reverse
4999	Ribo1	904365	97.4834	5.51944	52.01623333333333	97.9155	98.51914705882352	99.146	121.4108888888889	reverse
5000	DNAonly	1163869	93.66560472513697	1.6976949442793534	54.205224999999984	92.65114285714289	93.5721	94.5733	123.09	reverse
5000	Ribo1	780003	93.87674771213071	2.663653544139415	58.2943	92.4751	93.47336666666666	94.86508888888888	143.835	reverse
5001	DNAonly	1148395	85.04376299732819	2.050179712934276	60.0914	83.74195192307693	84.76872499999999	86.0198	129.677	reverse
5001	Ribo1	680035	85.09259843491658	3.1675602194074286	59.00410000000001	83.34152625000002	84.70549999999999	86.32036576086958	131.0773333333333	reverse
5002	DNAonly	1081437	112.18042144773874	2.959832349452312	57.773725000000006	110.92159999999998	112.68863636363636	114.08	131.68891176470586	reverse
5002	Ribo1	527808	110.39950968086188	4.073611942938086	62.40368333333333	107.61762767857141	111.44384492481203	113.22291666666663	130.73166666666663	reverse
5003	DNAonly	1141265	69.78589460482165	2.740696613873936	50.01564347826088	68.34041428571429	69.29373000000001	70.66226666666667	124.303	reverse
5003	Ribo1	519616	70.47114194794689	4.736639672992999	53.41252999999999	68.33417833333333	69.5188	71.2185	124.24571428571429	reverse
5004	DNAonly	1135290	80.22257419649216	2.2413697931805427	57.19609999999999	79.02577355769232	80.02883188405796	81.1839	123.42542857142855	reverse
5004	Ribo1	652896	80.86905100442905	3.0033807538712844	57.88536666666666	79.17114583333333	80.4372	82.19764103598015	123.24899999999998	reverse
5005	DNAonly	1140076	104.3076357124022	1.8558345093834638	50.48308333333333	103.37138032608695	104.50669500000001	105.37866666666667	124.552	reverse
5005	Ribo1	651411	103.77136680413545	2.2427708604417074	64.59503333333333	102.576	104.20033333333332	105.25801184769038	117.4598888888889	reverse
5006	DNAonly	1113820	105.80600739649464	2.480635874139357	55.83348333333333	105.362	106.26007071428569	106.93271428571428	126.94	reverse
5006	Ribo1	643260	105.27546815779152	2.6180523328433627	61.34720000000001	104.364	106.03300000000002	106.8121640350877	130.98874999999998	reverse
5007	DNAonly	1133922	80.79869534291193	2.633036470214257	56.2426	79.12787272727273	80.31013693181818	81.83532670454547	122.33	reverse
5007	Ribo1	722653	81.14745487630843	2.6817654933968322	53.9102	79.40332857142857	80.8856	82.34780612244899	116.32566666666666	reverse
5008	DNAonly	1103444	103.74507204537399	3.360993074936684	50.8867	102.70435888888889	104.29128991596639	105.62014285714284	125.33633333333334	reverse
5008	Ribo1	715354	103.32298223933431	4.04847	62.9076	102.28492365384614	104.167	105.614	122.066	reverse
5009	DNAonly	1049279	94.0013	1.5778131297431968	53.77321666666666	93.2141	93.94936666666666	94.69990669642857	127.08766666666668	reverse
5009	Ribo1	689909	94.80079671065437	2.048958948927052	60.86546666666666	93.47777857142856	94.37382727272728	96.1599	120.34628571428571	reverse
5010	DNAonly	1009828	79.09310497994721	2.043476243198334	55.66323333333333	78.11967999999999	78.77781394230769	79.53938791666666	129.197	reverse
5010	Ribo1	605677	79.19680852575003	2.323718017386341	57.3048	78.2102	78.87350000000002	79.64181538461538	144.06016666666667	reverse
5011	DNAonly	1027917	84.55650283624733	2.4667367751711358	58.09629999999999	83.16423333333334	84.36	85.70128571428572	129.562	reverse
5011	Ribo1	664838	84.47519527574738	2.329303294599199	59.793	83.0793	84.31072182539683	85.69523909090908	119.07328571428572	reverse
5012	DNAonly	931969	104.9636901981095	3.3369144199640806	48.35574999999999	103.24	105.63954285714286	107.25	123.798	reverse
5012	Ribo1	683308	100.67539346795957	7.897622834791571	55.1438	96.85186617647057	104.122	106.73551666666667	123.44466666666666	reverse
5013	DNAonly	792330	77.88619180504206	2.1286138653884104	59.9036	76.95739999999998	77.6281	78.3743	129.148	reverse
5013	Ribo1	440273	77.41280636292058	1.5050432937494687	64.7009	76.76023333333335	77.42895999999999	78.0703	126.20957142857144	reverse
5014	DNAonly	1015708	78.051	15.430638450702299	53.10119999999999	65.7774	68.2098	98.60208916666667	139.91799999999998	reverse
5014	Ribo1	440098	66.1547	2.058780108794766	53.3701	65.0104	65.89869583333333	66.9278	120.965	reverse
5015	DNAonly	567525	81.64084384055168	2.7719738954560733	55.3588	80.24219000000002	81.34906000000001	82.57121428571429	129.74666666666667	reverse
5015	Ribo1	438420	81.45284597716041	2.689774296957024	57.68309999999999	80.09931720779221	81.18992153846153	82.37704479166666	131.82	reverse
5016	DNAonly	572183	101.62691180685793	1.7450437675051118	60.26278571428572	100.94032666666666	101.81746153846156	102.60491742424243	129.6196666666667	reverse
5016	Ribo1	444940	101.55706474709494	1.6774245403825283	65.42824999999999	100.8860830357143	101.75314270833334	102.521	120.611	reverse
5017	DNAonly	567110	98.43297416722363	1.608619624685177	58.4519	97.90403333333332	98.6379	99.23238303571429	126.0592857142857	reverse
5017	Ribo1	442425	98.38208317881411	1.460656224888264	67.9789	97.8426	98.55863333333332	99.1326	125.874	reverse
5018	DNAonly	546006	91.10421964332765	1.3616892123372235	58.4544	90.37723333333334	91.08467028985507	91.8477	141.68057142857143	reverse
5018	Ribo1	427168	91.00009958222944	1.3099253444770542	71.44554000000001	90.29692232142857	90.98247803030301	91.7086	115.04466666666669	reverse
5019	DNAonly	541246	92.71701616912328	1.3961822108603101	59.838550000000005	92.0672	92.71889354838709	93.37587923076923	121.983	reverse
5019	Ribo1	423339	92.6318	1.3509500074713443	67.7668	91.99688365384615	92.64830434782608	93.29676666666668	116.51133333333333	reverse
5020	DNAonly	547147	98.30882410576052	2.2497192880033947	61.43189999999999	97.05007083333334	98.5071	99.86092549019608	118.70533333333331	reverse
5020	Ribo1	428125	98.30634585582709	2.2696712385105697	59.91740000000001	97.06141333333332	98.51498571428571	99.8616	126.80833333333334	reverse
5021	DNAonly	553771	78.86076961254905	2.585014373227598	59.383	77.28936666666667	78.41730689655172	79.85089955882353	124.226	reverse
5021	Ribo1	435790	78.64142776204447	2.3963034282555764	60.1554	77.15517530959752	78.26528131868132	79.64925535714286	112.71716666666669	reverse
5023	DNAonly	539829	81.48485457362165	1.6814762831302807	57.285516666666666	80.51616470588235	81.2225	82.11072962962963	114.06683333333332	reverse
5023	Ribo1	426516	81.31238974495854	1.689313803201866	62.22363333333333	80.35758315789474	81.07505651260504	81.94568124999999	128.59516666666667	reverse
5024	DNAonly	553516	82.97337701586675	2.155660079911115	57.54554285714285	81.88213874207187	82.94409999999999	84.00440166666667	123.62833333333332	reverse
5024	Ribo1	436339	82.84129219942896	2.0088411560307073	60.292966666666665	81.6971	82.7986	83.87693333333334	111.477	reverse

## Sheet: Fig4
position	dwell_dna	dwell_ribo	delta	Construct	strand
4977	19.511479078093533	23.069256499923977	3.557777421830444	Ribo1A	forward
4978	21.212345788586138	29.65047522446373	8.438129435877592	Ribo1A	forward
4979	14.075080877066858	19.216906447438532	5.141825570371674	Ribo1A	forward
4980	15.695526041430579	20.413646637050892	4.718120595620313	Ribo1A	forward
4981	16.300054929964297	19.82944036989796	3.5293854399336624	Ribo1A	forward
4982	12.245061170086162	16.288140519890373	4.043079349804211	Ribo1A	forward
4983	16.04518099753807	21.925081818540278	5.8799008210022095	Ribo1A	forward
4984	16.528645352060618	22.401429706115966	5.872784354055348	Ribo1A	forward
4985	14.727571167284154	19.535002845759816	4.8074316784756626	Ribo1A	forward
4986	15.89503359488794	21.093841173414333	5.198807578526393	Ribo1A	forward
4987	13.97781658564214	19.387543526432417	5.409726940790277	Ribo1A	forward
4988	13.8164	19.28072764989827	5.46432	Ribo1A	forward
4989	14.994224852071007	19.959902892979972	4.965678040908966	Ribo1A	forward
4990	16.18606808273815	22.0566	5.87057	Ribo1A	forward
4991	14.831537572254335	18.460333083979684	3.6287955117253485	Ribo1A	forward
4992	16.908432512224376	23.18508926819698	6.276656755972603	Ribo1A	forward
4993	13.348539547095504	18.221831829433842	4.873292282338339	Ribo1A	forward
4994	15.053425813103384	20.194154154154155	5.140728341050771	Ribo1A	forward
4995	14.344524151123863	19.78388308295232	5.439358931828455	Ribo1A	forward
4996	15.42521000381825	21.586943307533332	6.161733303715081	Ribo1A	forward
4997	15.171466288564025	20.715242188791535	5.54378	Ribo1A	forward
4998	15.582052147091426	20.391133872129313	4.809081725037887	Ribo1A	forward
4999	17.3581	23.547327907629395	6.189191776865794	Ribo1A	forward
5000	12.181055333432054	16.693968847858798	4.512913514426744	Ribo1A	forward
5001	14.076738248986334	18.44401289149657	4.367274642510235	Ribo1A	forward
5002	15.700195165891007	22.134083295421647	6.43389	Ribo1A	forward
5003	16.267667799705748	21.165148936170212	4.897481136464464	Ribo1A	forward
5004	12.766892766530317	17.098067777730176	4.331175011199859	Ribo1A	forward
5005	15.106280698087575	20.70623259798672	5.599951899899144	Ribo1A	forward
5006	11.999473905723907	15.703448876502351	3.703974970778445	Ribo1A	forward
5007	18.461611224972412	24.292	5.830340792475788	Ribo1A	forward
5008	18.761932055022925	20.53287197231834	1.770939917295415	Ribo1A	forward
5009	11.169915841056781	16.239521222560843	5.069605381504061	Ribo1A	forward
5010	18.090081353375357	22.465803648214365	4.375722294839008	Ribo1A	forward
5011	16.857961381997363	23.72768783727688	6.869726455279515	Ribo1A	forward
5012	14.634466588511136	20.2501	5.615647807022862	Ribo1A	forward
5013	15.936536665109761	22.252	6.315487874767539	Ribo1A	forward
5014	16.33011216566005	21.139193588780365	4.809081423120315	Ribo1A	forward
5015	16.316752011704462	21.385325153374232	5.06857	Ribo1A	forward
5016	15.718784302963776	21.735365380887767	6.016581077923991	Ribo1A	forward
5017	13.020286067941136	16.801066149745576	3.7807800818044406	Ribo1A	forward
5018	13.420216103171837	17.75570720212087	4.335491098949033	Ribo1A	forward
5019	17.168678041337216	23.15472015017537	5.986042108838152	Ribo1A	forward
5020	17.69466077317056	24.533437484251372	6.838776711080811	Ribo1A	forward
5021	13.015337198209437	17.96400083963056	4.948663641421124	Ribo1A	forward
5022	18.312707809585596	24.02788757505929	5.715179765473692	Ribo1A	forward
5023	14.106582125603865	20.26140925417283	6.154827128568964	Ribo1A	forward
5024	21.33364942738347	27.960109120856497	6.626459693473027	Ribo1A	forward
4977	14.983873684210526	20.01970522590634	5.0358315416958135	Ribo1A	reverse
4978	11.666864507376632	11.529777958024942	-0.137087	Ribo1A	reverse
4979	22.838463793608913	40.3419	17.50343434990339	Ribo1A	reverse
4980	11.436224603209887	11.14712202609363	-0.289103	Ribo1A	reverse
4981	28.222761798032625	22.488333254927788	-5.73443	Ribo1A	reverse
4982	11.063808151851537	34.81311943389019	23.749311282038654	Ribo1A	reverse
4983	16.16526501919179	19.111754837266524	2.9464898180747348	Ribo1A	reverse
4984	22.035221385345466	23.306202785109676	1.27098	Ribo1A	reverse
4985	10.320719437271837	22.99172342443314	12.671003987161303	Ribo1A	reverse
4986	13.93776679397888	18.217057266447156	4.279290472468276	Ribo1A	reverse
4987	17.35687151781192	25.582711516443602	8.225839998631681	Ribo1A	reverse
4988	18.6844	25.639635937788917	6.955256662823118	Ribo1A	reverse
4989	16.58508984105045	22.79153223288441	6.20644	Ribo1A	reverse
4990	15.478218043429594	19.858628955991996	4.380410912562402	Ribo1A	reverse
4991	15.174514498536844	20.971742475133812	5.797227976596968	Ribo1A	reverse
4992	22.901787618925724	36.121896998888474	13.22010937996275	Ribo1A	reverse
4993	16.246301428266893	29.882383153569595	13.636081725302702	Ribo1A	reverse
4994	17.705104551045512	29.908912264478094	12.203807713432582	Ribo1A	reverse
4995	19.067444594418077	21.356647036712193	2.2892024422941155	Ribo1A	reverse
4996	22.436656622559937	33.44295573637797	11.00629911381803	Ribo1A	reverse
4997	12.179965004374454	17.654892390549723	5.474927386175269	Ribo1A	reverse
4998	18.039257829634177	20.34693745692626	2.3076796272920816	Ribo1A	reverse
4999	17.696653456627036	22.45974974376495	4.7630962871379126	Ribo1A	reverse
5000	20.778634700982767	28.907161803713528	8.12853	Ribo1A	reverse
5001	18.490466101694917	30.41091228455374	11.920446182858822	Ribo1A	reverse
5002	18.949767084473898	23.20818527445767	4.258418189983772	Ribo1A	reverse
5003	17.22771623851049	23.020763547928233	5.793047309417744	Ribo1A	reverse
5004	19.850147683219493	50.59043888504155	30.740291201822057	Ribo1A	reverse
5005	26.152965806001397	38.62953614524521	12.476570339243814	Ribo1A	reverse
5006	20.79687878641012	25.22347796063989	4.4265991742297714	Ribo1A	reverse
5007	24.252599388379206	29.457262796984548	5.204663408605342	Ribo1A	reverse
5008	18.010851379129022	23.287286536143892	5.27644	Ribo1A	reverse
5009	19.19899640871747	21.968760871077716	2.7697644623602464	Ribo1A	reverse
5010	25.027934104164537	35.89738231917337	10.86944821500883	Ribo1A	reverse
5011	18.423898734177214	28.1361	9.712211473507587	Ribo1A	reverse
5012	18.79223039353281	21.88419503486212	3.0919646413293087	Ribo1A	reverse
5013	20.49487442337263	48.543065276389086	28.048190853016457	Ribo1A	reverse
5014	14.926236865726807	24.603030158654533	9.676793292927726	Ribo1A	reverse
5015	18.022800762789156	22.970648496688426	4.94785	Ribo1A	reverse
5016	20.829059124268163	26.87391304347826	6.044853919210098	Ribo1A	reverse
5017	18.777824162979044	24.62307637418833	5.845252211209285	Ribo1A	reverse
5018	16.01709768880488	20.648640705363704	4.6315430165588225	Ribo1A	reverse
5019	17.027100508682686	23.101920903954802	6.074820395272116	Ribo1A	reverse
5020	18.554790340859558	24.310351733633745	5.755561392774187	Ribo1A	reverse
5021	21.244079179922235	29.37139861187397	8.127319431951737	Ribo1A	reverse
5023	26.170540515905568	35.59524899537108	9.424708479465512	Ribo1A	reverse
5024	15.007848033532508	19.7211	4.713278516594492	Ribo1A	reverse
4977	16.3917	15.623693843963443	-0.768053	Ribo1B	forward
4978	12.928819258446545	13.602193598068826	0.6733743396222813	Ribo1B	forward
4979	10.14187277130801	10.330527883061107	0.18865511175309635	Ribo1B	forward
4980	9.170956699329114	9.239871199412837	0.0689145	Ribo1B	forward
4981	12.376940137454763	11.7202	-0.656763	Ribo1B	forward
4982	8.656849148900525	8.801121218484413	0.14427206958388794	Ribo1B	forward
4983	9.790219213888465	10.210584633797312	0.42036541990884757	Ribo1B	forward
4984	11.156501825695006	11.561120794068122	0.40461896837311606	Ribo1B	forward
4985	10.063202596887303	10.241999076576368	0.17879647968906554	Ribo1B	forward
4986	10.647525570308327	11.036261937791638	0.3887363674833111	Ribo1B	forward
4987	9.401080795830383	9.718896928465385	0.3178161326350022	Ribo1B	forward
4988	8.939242747515864	9.17831	0.23906327869925548	Ribo1B	forward
4989	10.104599861457137	10.378185202472544	0.27358534101540677	Ribo1B	forward
4990	11.802915673359484	11.904034514682422	0.10111884132293802	Ribo1B	forward
4991	10.12241584176545	10.318217442826878	0.19580160106142763	Ribo1B	forward
4992	11.383397375199154	11.602326856114056	0.21892948091490183	Ribo1B	forward
4993	9.831946933320133	9.935565598175339	0.10361866485520643	Ribo1B	forward
4994	10.067644670289354	10.293930156963434	0.22628548667407955	Ribo1B	forward
4995	9.4111	9.631402499944494	0.2203007310669136	Ribo1B	forward
4996	10.130386326436673	10.362892415677114	0.23250608924044158	Ribo1B	forward
4997	10.921059476330848	10.848214381743079	-0.0728451	Ribo1B	forward
4998	13.558282233041247	13.249983742324055	-0.308298	Ribo1B	forward
4999	11.455925533121219	11.872764185081229	0.4168386519600098	Ribo1B	forward
5000	8.223362308542072	8.565850839751459	0.34248853120938705	Ribo1B	forward
5001	9.744816104753124	10.034483595918331	0.28966749116520774	Ribo1B	forward
5002	10.585211056335744	10.763834917365045	0.17862386102930117	Ribo1B	forward
5003	10.619947570357064	11.098695043239198	0.4787474728821337	Ribo1B	forward
5004	8.01068	8.609319089472116	0.598639	Ribo1B	forward
5005	9.427563908797365	10.418940454217648	0.9913765454202821	Ribo1B	forward
5006	9.317962167651027	11.280848102482866	1.9628859348318386	Ribo1B	forward
5007	11.272192910347604	11.708878789006743	0.436686	Ribo1B	forward
5008	10.712556475005858	10.490084659598685	-0.222472	Ribo1B	forward
5009	8.58854	8.919493874497954	0.3309502464142948	Ribo1B	forward
5010	12.38829949878748	12.40338416183963	0.0150847	Ribo1B	forward
5011	11.978748787262848	13.602934014456345	1.6241852271934967	Ribo1B	forward
5012	10.204782656103715	10.062417268672958	-0.142365	Ribo1B	forward
5013	10.792490568959986	11.123705706396686	0.3312151374367005	Ribo1B	forward
5014	12.969576197788921	11.431837204177606	-1.53774	Ribo1B	forward
5015	8.931956942621584	8.953407300509669	0.021450357888085136	Ribo1B	forward
5016	12.883202115100438	12.973764283942845	0.0905622	Ribo1B	forward
5017	7.856247869811998	8.033360193237273	0.17711232342527516	Ribo1B	forward
5018	9.35953	9.529451996902807	0.16992542643888697	Ribo1B	forward
5019	11.758359008235823	11.862678012551362	0.10431900431553842	Ribo1B	forward
5020	13.71570464242559	13.828103699187226	0.11239905676163531	Ribo1B	forward
5021	8.876047644163478	9.295473195085167	0.4194255509216891	Ribo1B	forward
5022	11.947719661335842	12.217466729282389	0.2697470679465468	Ribo1B	forward
5023	9.430517010417079	9.915791293908597	0.4852742834915187	Ribo1B	forward
5024	14.358406025382033	14.25172128055847	-0.106685	Ribo1B	forward
4977	8.8721	9.214280677920666	0.3421784457305659	Ribo1B	reverse
4978	7.009505849924135	7.083017393146472	0.0735115	Ribo1B	reverse
4979	12.170269090275259	12.658652165152512	0.4883830748772535	Ribo1B	reverse
4980	7.710946929679834	7.978426468194237	0.26747953851440265	Ribo1B	reverse
4981	15.950802865305784	13.087609750267957	-2.86319	Ribo1B	reverse
4982	7.0745	7.96486	0.8903660244677205	Ribo1B	reverse
4983	9.903401021853771	10.0644	0.16095166059312938	Ribo1B	reverse
4984	12.30145006156734	13.18778535555302	0.8863352939856792	Ribo1B	reverse
4985	7.166647997073541	14.349144024997406	7.1824960279238645	Ribo1B	reverse
4986	9.613058449781175	10.64493350420469	1.0318750544235158	Ribo1B	reverse
4987	8.39251	8.948093545958484	0.555588	Ribo1B	reverse
4988	10.868499724376044	10.862535919292048	-0.00596381	Ribo1B	reverse
4989	9.401428108930975	8.912723154012447	-0.488705	Ribo1B	reverse
4990	9.716800021408119	11.671998458277125	1.955198436869006	Ribo1B	reverse
4991	8.846802073188558	9.091123557650532	0.24432148446197388	Ribo1B	reverse
4992	12.005389025830594	12.16217806036636	0.1567890345357661	Ribo1B	reverse
4993	12.155620906138754	16.072954385031284	3.9173334788925303	Ribo1B	reverse
4994	13.032963582106873	15.607172103972506	2.574208521865632	Ribo1B	reverse
4995	10.186996655586771	10.694846920812328	0.5078502652255565	Ribo1B	reverse
4996	13.066139502390858	16.481562954824025	3.415423452433167	Ribo1B	reverse
4997	8.163409608465026	7.670698312668282	-0.492711	Ribo1B	reverse
4998	11.23962657128877	10.791189179252944	-0.448437	Ribo1B	reverse
4999	11.351131602526827	12.092843544922452	0.7417119423956251	Ribo1B	reverse
5000	10.939920214388389	11.514356408981032	0.5744361945926428	Ribo1B	reverse
5001	11.045764741225797	12.274033359941782	1.228268618715985	Ribo1B	reverse
5002	10.768218583236933	10.410333168300006	-0.357885	Ribo1B	reverse
5003	11.489807362882416	13.411783926408603	1.9219765635261865	Ribo1B	reverse
5004	11.024362057271711	20.859414259030196	9.835052201758485	Ribo1B	reverse
5005	14.45342766622576	15.2903	0.8368660498652396	Ribo1B	reverse
5006	16.250858307446446	13.45722141614628	-2.79364	Ribo1B	reverse
5007	14.890610641649072	24.37520864375453	9.484598002105457	Ribo1B	reverse
5008	10.637588314404718	11.583173355335646	0.9455850409309274	Ribo1B	reverse
5009	11.048966004275316	10.838018092864395	-0.210948	Ribo1B	reverse
5010	13.554513243839544	15.390011684821115	1.8354984409815707	Ribo1B	reverse
5011	11.909116202961913	10.240434949088838	-1.66868	Ribo1B	reverse
5012	10.753408371514105	9.396122802809073	-1.35729	Ribo1B	reverse
5013	13.379752123483902	13.390774913684814	0.011022790200911459	Ribo1B	reverse
5014	9.908403793216161	10.208479475021342	0.30007568180518085	Ribo1B	reverse
5015	11.429334390555482	11.449617882486269	0.020283491930786823	Ribo1B	reverse
5016	13.65325079563706	13.535428587402874	-0.117822	Ribo1B	reverse
5017	10.745516742783588	11.173298960671453	0.42778221788786475	Ribo1B	reverse
5018	9.845833195972206	10.413407864101064	0.5675746681288576	Ribo1B	reverse
5019	11.35028249631406	11.208354750793934	-0.141928	Ribo1B	reverse
5020	11.009560502022309	11.033915417061124	0.0243549	Ribo1B	reverse
5021	12.809507901280494	13.061199372959084	0.2516914716785905	Ribo1B	reverse
5023	19.180232999709165	19.619667149148093	0.43943414943892734	Ribo1B	reverse
5024	9.196998822075605	9.39093	0.19392666003798453	Ribo1B	reverse
4977	16.3917	16.077898918231927	-0.313848	Ribo1C	forward
4978	12.928819258446545	13.248286799211158	0.31946754076461303	Ribo1C	forward
4979	10.14187277130801	10.170892153871755	0.029019382563744145	Ribo1C	forward
4980	9.170956699329114	9.304185191105459	0.13322849177634488	Ribo1C	forward
4981	12.376940137454763	12.962937188306142	0.585997	Ribo1C	forward
4982	8.656849148900525	8.817406518334728	0.16055736943420307	Ribo1C	forward
4983	9.790219213888465	10.007414280549057	0.21719506666059196	Ribo1C	forward
4984	11.156501825695006	11.382676385699538	0.22617456000453195	Ribo1C	forward
4985	10.063202596887303	10.158189395907705	0.0949868	Ribo1C	forward
4986	10.647525570308327	10.917170867093423	0.26964529678509663	Ribo1C	forward
4987	9.401080795830383	9.63601	0.2349333212738074	Ribo1C	forward
4988	8.939242747515864	9.132267548366919	0.19302480085105422	Ribo1C	forward
4989	10.104599861457137	10.292447947133503	0.18784808567636624	Ribo1C	forward
4990	11.802915673359484	11.654200182148097	-0.148715	Ribo1C	forward
4991	10.12241584176545	10.314273908620414	0.1918580668549641	Ribo1C	forward
4992	11.383397375199154	11.77037645096938	0.38697907577022583	Ribo1C	forward
4993	9.831946933320133	9.945554815340971	0.1136078820208386	Ribo1C	forward
4994	10.067644670289354	11.200299248287601	1.132654577998247	Ribo1C	forward
4995	9.4111	9.644737289059805	0.233636	Ribo1C	forward
4996	10.130386326436673	10.337383611512264	0.206997	Ribo1C	forward
4997	10.921059476330848	11.195257624364972	0.2741981480341238	Ribo1C	forward
4998	13.558282233041247	13.292238037234945	-0.266044	Ribo1C	forward
4999	11.455925533121219	12.02358614873768	0.567661	Ribo1C	forward
5000	8.223362308542072	8.689777451244804	0.46641514270273277	Ribo1C	forward
5001	9.744816104753124	10.152263155238261	0.4074470504851373	Ribo1C	forward
5002	10.585211056335744	10.738054685175957	0.15284362884021263	Ribo1C	forward
5003	10.619947570357064	11.02424760627966	0.40430003592259567	Ribo1C	forward
5004	8.01068	8.524575789638686	0.5138955261832354	Ribo1C	forward
5005	9.427563908797365	10.25597683022036	0.8284129214229949	Ribo1C	forward
5006	9.317962167651027	9.86861	0.550652	Ribo1C	forward
5007	11.272192910347604	11.82189451453041	0.5497016041828058	Ribo1C	forward
5008	10.712556475005858	10.291338191647647	-0.421218	Ribo1C	forward
5009	8.58854	8.849562212706848	0.26101858462318894	Ribo1C	forward
5010	12.38829949878748	12.329369735372737	-0.0589298	Ribo1C	forward
5011	11.978748787262848	14.272754358161649	2.2940055708988005	Ribo1C	forward
5012	10.204782656103715	10.141643592429988	-0.0631391	Ribo1C	forward
5013	10.792490568959986	11.061001134481566	0.2685105655215807	Ribo1C	forward
5014	12.969576197788921	11.372427080010258	-1.59715	Ribo1C	forward
5015	8.931956942621584	8.947525867139515	0.015568924517930682	Ribo1C	forward
5016	12.883202115100438	13.025871808162934	0.14267	Ribo1C	forward
5017	7.856247869811998	7.996148568805727	0.1399006989937286	Ribo1C	forward
5018	9.35953	9.259053246868266	-0.100473	Ribo1C	forward
5019	11.758359008235823	12.155048639367356	0.3966896311315331	Ribo1C	forward
5020	13.71570464242559	13.98397493350645	0.2682702910808601	Ribo1C	forward
5021	8.876047644163478	9.055125501989231	0.17907785782575303	Ribo1C	forward
5022	11.947719661335842	12.218238404351647	0.2705187430158045	Ribo1C	forward
5023	9.430517010417079	9.83691	0.4063911890315506	Ribo1C	forward
5024	14.358406025382033	14.360191020975458	0.001785	Ribo1C	forward
4977	8.8721	9.012297162980115	0.140195	Ribo1C	reverse
4978	7.009505849924135	7.240286039000347	0.23078018907621178	Ribo1C	reverse
4979	12.170269090275259	13.327137927784236	1.156868837508977	Ribo1C	reverse
4980	7.710946929679834	8.065754140257324	0.35480721057748976	Ribo1C	reverse
4981	15.950802865305784	16.525324101422793	0.5745212361170093	Ribo1C	reverse
4982	7.0745	7.604749387297675	0.530253	Ribo1C	reverse
4983	9.903401021853771	10.15684355840286	0.2534425365490893	Ribo1C	reverse
4984	12.30145006156734	12.575117715527126	0.27366765395978554	Ribo1C	reverse
4985	7.166647997073541	7.3006864680807935	0.1340384710072522	Ribo1C	reverse
4986	9.613058449781175	9.914373215532558	0.3013147657513837	Ribo1C	reverse
4987	8.39251	11.020103197365676	2.6275975366658866	Ribo1C	reverse
4988	10.868499724376044	11.790448215650214	0.9219484912741702	Ribo1C	reverse
4989	9.401428108930975	9.638591274266371	0.23716316533539583	Ribo1C	reverse
4990	9.716800021408119	14.833098223377716	5.116298201969597	Ribo1C	reverse
4991	8.846802073188558	10.93762223071437	2.090820157525812	Ribo1C	reverse
4992	12.005389025830594	15.135413690375609	3.130024664545015	Ribo1C	reverse
4993	12.155620906138754	10.17065103357702	-1.98497	Ribo1C	reverse
4994	13.032963582106873	14.17736915869306	1.1444055765861858	Ribo1C	reverse
4995	10.186996655586771	12.280938894922548	2.0939422393357763	Ribo1C	reverse
4996	13.066139502390858	12.611604978180054	-0.454535	Ribo1C	reverse
4997	8.163409608465026	11.507516499177042	3.344106890712016	Ribo1C	reverse
4998	11.23962657128877	14.75653193854985	3.5169053672610797	Ribo1C	reverse
4999	11.351131602526827	74.53270969133038	63.181578088803555	Ribo1C	reverse
5000	10.939920214388389	15.652592361824249	4.71267	Ribo1C	reverse
5001	11.045764741225797	11.452044380068672	0.4062796388428751	Ribo1C	reverse
5002	10.768218583236933	11.959574314902389	1.191355731665455	Ribo1C	reverse
5003	11.489807362882416	11.395651789013426	-0.0941556	Ribo1C	reverse
5004	11.024362057271711	11.541435389403519	0.5170733321318082	Ribo1C	reverse
5005	14.45342766622576	25.74601595613215	11.29258828990639	Ribo1C	reverse
5006	16.250858307446446	27.620406989397754	11.369548681951308	Ribo1C	reverse
5007	14.890610641649072	14.779292412817771	-0.111318	Ribo1C	reverse
5008	10.637588314404718	10.519375022716027	-0.118213	Ribo1C	reverse
5009	11.048966004275316	18.27990937935293	7.230943375077613	Ribo1C	reverse
5010	13.554513243839544	12.54170457190879	-1.01281	Ribo1C	reverse
5011	11.909116202961913	13.326938291734226	1.4178220887723132	Ribo1C	reverse
5012	10.753408371514105	11.28859167461818	0.5351833031040751	Ribo1C	reverse
5013	13.379752123483902	13.392810824193171	0.013058700709269289	Ribo1C	reverse
5014	9.908403793216161	10.106658062522438	0.1982542693062772	Ribo1C	reverse
5015	11.429334390555482	11.326495141644997	-0.102839	Ribo1C	reverse
5016	13.65325079563706	13.696608531487392	0.0433577	Ribo1C	reverse
5017	10.745516742783588	13.52376334972029	2.778246606936703	Ribo1C	reverse
5018	9.845833195972206	10.248380028466551	0.40254683249434464	Ribo1C	reverse
5019	11.35028249631406	11.325287771738488	-0.0249947	Ribo1C	reverse
5020	11.009560502022309	11.028323503649634	0.018763001627325693	Ribo1C	reverse
5021	12.809507901280494	13.09019940797173	0.28069150669123566	Ribo1C	reverse
5023	19.180232999709165	19.929477440471167	0.749244	Ribo1C	reverse
5024	9.196998822075605	8.922940649357495	-0.274058	Ribo1C	reverse

## Sheet: Fig5A
PERC	A_freq	G_freq	C_freq	T_freq	del_freq	ins_freq
100	0.230073	0.552412	0.001555	0.078406	0.122161	0.015393
80	0.190641	0.631999	0.001514	0.063149	0.099759	0.012937
60	0.152454	0.708708	0.00141	0.049331	0.07825	0.009848
40	0.111109	0.789233	0.001254	0.03507	0.05581	0.007525
20	0.068099	0.872455	0.001283	0.019777	0.033536	0.004851
0	0.025204	0.955624	0.001173	0.005116	0.011264	0.001619

## Sheet: Fig5_B_C
position	read_name	event_level_mean	dwell	sample	strand
4979	00001464-7444-48d1-8a7d-83b1c77578b1	101.999	5	DNA_Only	reverse
4984	00001464-7444-48d1-8a7d-83b1c77578b1	75.22032857142858	7	DNA_Only	reverse
4994	00001464-7444-48d1-8a7d-83b1c77578b1	105.01199999999999	7	DNA_Only	reverse
4995	00001464-7444-48d1-8a7d-83b1c77578b1	79.89627142857141	7	DNA_Only	reverse
5010	00001464-7444-48d1-8a7d-83b1c77578b1	91.70276666666666	3	DNA_Only	reverse
4979	0003a2a8-e50e-4dc9-972d-bfb98dd768cf	100.89850000000001	4	DNA_Only	reverse
4984	0003a2a8-e50e-4dc9-972d-bfb98dd768cf	76.20573333333333	3	DNA_Only	reverse
4994	0003a2a8-e50e-4dc9-972d-bfb98dd768cf	106.95514444444444	9	DNA_Only	reverse
4995	0003a2a8-e50e-4dc9-972d-bfb98dd768cf	77.21174999999998	6	DNA_Only	reverse
5010	0003a2a8-e50e-4dc9-972d-bfb98dd768cf	85.3919	9	DNA_Only	reverse
4979	0009b2fb-27fd-4a5a-9dc1-ee276b88fe16	101.1077846153846	13	DNA_Only	reverse
4984	0009b2fb-27fd-4a5a-9dc1-ee276b88fe16	75.81773333333332	3	DNA_Only	reverse
4994	0009b2fb-27fd-4a5a-9dc1-ee276b88fe16	107.03383333333333	12	DNA_Only	reverse
4995	0009b2fb-27fd-4a5a-9dc1-ee276b88fe16	77.48013749999998	8	DNA_Only	reverse
5010	0009b2fb-27fd-4a5a-9dc1-ee276b88fe16	83.7571	25	DNA_Only	reverse
4979	001834d4-efe4-4d2b-aad2-b007fb6dc206	100.43337500000001	8	DNA_Only	reverse
4984	001834d4-efe4-4d2b-aad2-b007fb6dc206	76.69936666666668	6	DNA_Only	reverse
4994	001834d4-efe4-4d2b-aad2-b007fb6dc206	103.87928181818182	11	DNA_Only	reverse
4995	001834d4-efe4-4d2b-aad2-b007fb6dc206	79.4021	8	DNA_Only	reverse
4979	001b812c-4dc7-40d6-850a-f4e204bd19e0	99.04499999999999	5	DNA_Only	reverse
4984	001b812c-4dc7-40d6-850a-f4e204bd19e0	73.48444444444445	9	DNA_Only	reverse
4994	001b812c-4dc7-40d6-850a-f4e204bd19e0	105.92761538461538	13	DNA_Only	reverse
4995	001b812c-4dc7-40d6-850a-f4e204bd19e0	78.59459090909091	11	DNA_Only	reverse
5010	001b812c-4dc7-40d6-850a-f4e204bd19e0	82.4426	5	DNA_Only	reverse
4979	00230da1-4caa-47c5-a87e-fb6308896af1	96.67066666666666	3	DNA_Only	reverse
4984	00230da1-4caa-47c5-a87e-fb6308896af1	74.7108	16	DNA_Only	reverse
4994	00230da1-4caa-47c5-a87e-fb6308896af1	110.33190909090908	11	DNA_Only	reverse
4995	00230da1-4caa-47c5-a87e-fb6308896af1	78.1071	8	DNA_Only	reverse
5010	00230da1-4caa-47c5-a87e-fb6308896af1	84.88582857142856	14	DNA_Only	reverse
4979	0023bd2e-c332-4c7d-bd20-16082ab1849d	101.41914444444444	9	DNA_Only	reverse
4984	0023bd2e-c332-4c7d-bd20-16082ab1849d	78.9699	5	DNA_Only	reverse
4994	0023bd2e-c332-4c7d-bd20-16082ab1849d	106.70181818181817	11	DNA_Only	reverse
4995	0023bd2e-c332-4c7d-bd20-16082ab1849d	78.65768750000001	8	DNA_Only	reverse
5010	0023bd2e-c332-4c7d-bd20-16082ab1849d	81.8245	5	DNA_Only	reverse
4984	0029b2a3-e095-4f59-ad8c-8d667757a990	79.15646666666667	3	DNA_Only	reverse
4994	0029b2a3-e095-4f59-ad8c-8d667757a990	108.02733333333336	15	DNA_Only	reverse
4995	0029b2a3-e095-4f59-ad8c-8d667757a990	78.5277	16	DNA_Only	reverse
5010	0029b2a3-e095-4f59-ad8c-8d667757a990	92.97177500000001	4	DNA_Only	reverse
4979	00309850-d6b6-4ef3-a0a8-0668234b23a2	98.9862	4	DNA_Only	reverse
4984	00309850-d6b6-4ef3-a0a8-0668234b23a2	76.4008	7	DNA_Only	reverse
4994	00309850-d6b6-4ef3-a0a8-0668234b23a2	103.826	3	DNA_Only	reverse
4995	00309850-d6b6-4ef3-a0a8-0668234b23a2	79.9499	5	DNA_Only	reverse
5010	00309850-d6b6-4ef3-a0a8-0668234b23a2	85.78897777777779	9	DNA_Only	reverse
4994	0030b7d0-f891-4d52-9456-9f94c30845c4	102.27893333333334	3	DNA_Only	reverse
4995	0030b7d0-f891-4d52-9456-9f94c30845c4	80.73217272727273	11	DNA_Only	reverse
5010	0030b7d0-f891-4d52-9456-9f94c30845c4	84.56308888888888	9	DNA_Only	reverse
4979	00371b97-8554-4019-94b3-d03250cac554	100.11444285714286	7	DNA_Only	reverse
4984	00371b97-8554-4019-94b3-d03250cac554	76.33897999999999	5	DNA_Only	reverse
4994	00371b97-8554-4019-94b3-d03250cac554	105.23847777777777	9	DNA_Only	reverse
4995	00371b97-8554-4019-94b3-d03250cac554	79.4083	20	DNA_Only	reverse
4979	003fc66d-364f-4988-b17b-8f237f1a3e64	101.95853846153844	13	DNA_Only	reverse
4984	003fc66d-364f-4988-b17b-8f237f1a3e64	76.37912857142858	7	DNA_Only	reverse
4994	003fc66d-364f-4988-b17b-8f237f1a3e64	107.36	10	DNA_Only	reverse
4995	003fc66d-364f-4988-b17b-8f237f1a3e64	77.54826666666666	6	DNA_Only	reverse
5010	003fc66d-364f-4988-b17b-8f237f1a3e64	82.008	4	DNA_Only	reverse
4984	0046145f-69a2-4c55-a634-5b52752b3871	83.56105000000001	8	DNA_Only	reverse
4994	0046145f-69a2-4c55-a634-5b52752b3871	104.60914285714286	7	DNA_Only	reverse
4995	0046145f-69a2-4c55-a634-5b52752b3871	79.03992857142858	7	DNA_Only	reverse
5010	0046145f-69a2-4c55-a634-5b52752b3871	84.81908333333332	6	DNA_Only	reverse
4979	004686a6-fd28-47c5-b9f8-8dcdf63281c8	102.08725000000001	8	DNA_Only	reverse
4984	004686a6-fd28-47c5-b9f8-8dcdf63281c8	74.0307	10	DNA_Only	reverse
4994	004686a6-fd28-47c5-b9f8-8dcdf63281c8	110.59654545454546	11	DNA_Only	reverse
4995	004686a6-fd28-47c5-b9f8-8dcdf63281c8	77.9752	16	DNA_Only	reverse
5010	004686a6-fd28-47c5-b9f8-8dcdf63281c8	86.73264705882353	34	DNA_Only	reverse
4979	004b47af-dca0-4818-936d-49613cc15075	108.875	4	DNA_Only	reverse
4994	004b47af-dca0-4818-936d-49613cc15075	105.85244444444444	9	DNA_Only	reverse
4995	004b47af-dca0-4818-936d-49613cc15075	78.79153684210526	19	DNA_Only	reverse
5010	004b47af-dca0-4818-936d-49613cc15075	85.2549	18	DNA_Only	reverse
4979	005717bf-c3c9-4802-9351-ddab3b2990fa	100.714	4	DNA_Only	reverse
4984	005717bf-c3c9-4802-9351-ddab3b2990fa	80.42359166666667	12	DNA_Only	reverse
4994	005717bf-c3c9-4802-9351-ddab3b2990fa	107.22366666666669	12	DNA_Only	reverse
4995	005717bf-c3c9-4802-9351-ddab3b2990fa	77.9589	5	DNA_Only	reverse
5010	005717bf-c3c9-4802-9351-ddab3b2990fa	84.16423333333333	3	DNA_Only	reverse
4979	0059e821-74b2-45b7-bb57-677eb69b1b64	100.52084166666667	12	DNA_Only	reverse
4984	0059e821-74b2-45b7-bb57-677eb69b1b64	80.12403333333333	3	DNA_Only	reverse
4994	0059e821-74b2-45b7-bb57-677eb69b1b64	105.71	3	DNA_Only	reverse
4995	0059e821-74b2-45b7-bb57-677eb69b1b64	78.43081818181818	11	DNA_Only	reverse
5010	0059e821-74b2-45b7-bb57-677eb69b1b64	87.52390000000001	3	DNA_Only	reverse
4979	005e9d96-d990-4375-8ba0-15133ac7b9a5	101.494	10	DNA_Only	reverse
4984	005e9d96-d990-4375-8ba0-15133ac7b9a5	84.6031	5	DNA_Only	reverse
4994	005e9d96-d990-4375-8ba0-15133ac7b9a5	106.93625999999999	10	DNA_Only	reverse
4995	005e9d96-d990-4375-8ba0-15133ac7b9a5	78.0104	10	DNA_Only	reverse
5010	005e9d96-d990-4375-8ba0-15133ac7b9a5	82.62656666666668	3	DNA_Only	reverse
4979	0062c53d-c662-40bd-804e-40ceef5fe155	100.64540000000001	4	DNA_Only	reverse
4984	0062c53d-c662-40bd-804e-40ceef5fe155	77.8733	7	DNA_Only	reverse
4994	0062c53d-c662-40bd-804e-40ceef5fe155	105.58466666666668	3	DNA_Only	reverse
4995	0062c53d-c662-40bd-804e-40ceef5fe155	78.43750000000001	13	DNA_Only	reverse
5010	0062c53d-c662-40bd-804e-40ceef5fe155	84.00343333333333	3	DNA_Only	reverse
4979	006b56da-0def-43ca-a31b-72d33a3aa18a	100.88466666666666	3	DNA_Only	reverse
4984	006b56da-0def-43ca-a31b-72d33a3aa18a	79.72641666666667	6	DNA_Only	reverse
4994	006b56da-0def-43ca-a31b-72d33a3aa18a	107.275	4	DNA_Only	reverse
4995	006b56da-0def-43ca-a31b-72d33a3aa18a	80.87606000000001	5	DNA_Only	reverse
5010	006b56da-0def-43ca-a31b-72d33a3aa18a	83.24743157894737	19	DNA_Only	reverse
4979	006d46ad-62d9-441c-9def-d899ec04f2e4	99.6651	4	DNA_Only	reverse
4984	006d46ad-62d9-441c-9def-d899ec04f2e4	74.50204444444445	9	DNA_Only	reverse
4995	006d46ad-62d9-441c-9def-d899ec04f2e4	80.47904333333334	30	DNA_Only	reverse
5010	006d46ad-62d9-441c-9def-d899ec04f2e4	84.6217	4	DNA_Only	reverse
4979	006d5fb7-1967-461c-9088-1947b77eb65f	98.7761	4	DNA_Only	reverse
4984	006d5fb7-1967-461c-9088-1947b77eb65f	80.6233	5	DNA_Only	reverse
4994	006d5fb7-1967-461c-9088-1947b77eb65f	105.24308888888889	9	DNA_Only	reverse
4995	006d5fb7-1967-461c-9088-1947b77eb65f	76.1582	4	DNA_Only	reverse
5010	006d5fb7-1967-461c-9088-1947b77eb65f	84.7179	5	DNA_Only	reverse
4979	006eb4df-db34-4306-a57d-b910afd6e778	101.08850000000001	4	DNA_Only	reverse
4984	006eb4df-db34-4306-a57d-b910afd6e778	76.0834	11	DNA_Only	reverse
4979	0076b002-0fe4-4ddf-bb51-f01b7f5246f0	101.50944285714286	7	DNA_Only	reverse
4984	0076b002-0fe4-4ddf-bb51-f01b7f5246f0	82.803	4	DNA_Only	reverse
4994	0076b002-0fe4-4ddf-bb51-f01b7f5246f0	106.02181111111112	9	DNA_Only	reverse
4995	0076b002-0fe4-4ddf-bb51-f01b7f5246f0	78.2656	4	DNA_Only	reverse
5010	0076b002-0fe4-4ddf-bb51-f01b7f5246f0	86.46916666666668	6	DNA_Only	reverse
4979	007c19fd-26e0-486b-a87b-7010d42ca80b	100.19445714285715	7	DNA_Only	reverse
4984	007c19fd-26e0-486b-a87b-7010d42ca80b	80.5543	4	DNA_Only	reverse
4994	007c19fd-26e0-486b-a87b-7010d42ca80b	103.10683333333333	6	DNA_Only	reverse
4995	007c19fd-26e0-486b-a87b-7010d42ca80b	79.45646666666666	9	DNA_Only	reverse
4984	007e2e93-bd89-4fa4-abd1-c36bb1a46f74	76.6968	10	DNA_Only	reverse
4994	007e2e93-bd89-4fa4-abd1-c36bb1a46f74	104.92476153846155	13	DNA_Only	reverse
4995	007e2e93-bd89-4fa4-abd1-c36bb1a46f74	81.37125185185185	27	DNA_Only	reverse
5010	007e2e93-bd89-4fa4-abd1-c36bb1a46f74	81.7739	5	DNA_Only	reverse
4979	00820e0a-ecc6-4761-8e03-ef45f38e5156	100.57435999999998	5	DNA_Only	reverse
4994	00820e0a-ecc6-4761-8e03-ef45f38e5156	106.93	6	DNA_Only	reverse
4995	00820e0a-ecc6-4761-8e03-ef45f38e5156	78.6028	6	DNA_Only	reverse
5010	00820e0a-ecc6-4761-8e03-ef45f38e5156	87.66161111111113	27	DNA_Only	reverse
4979	0093d4c7-3b83-49df-b872-3a277ea09fb8	98.5251	4	DNA_Only	reverse
4984	0093d4c7-3b83-49df-b872-3a277ea09fb8	79.43663333333335	3	DNA_Only	reverse
4994	0093d4c7-3b83-49df-b872-3a277ea09fb8	104.759	5	DNA_Only	reverse
4995	0093d4c7-3b83-49df-b872-3a277ea09fb8	78.2795	8	DNA_Only	reverse
4979	009b3a8b-bb79-4370-9105-3431dac851d4	100.46049999999998	4	DNA_Only	reverse
4984	009b3a8b-bb79-4370-9105-3431dac851d4	83.8298	4	DNA_Only	reverse
4994	009b3a8b-bb79-4370-9105-3431dac851d4	109.588	12	DNA_Only	reverse
4995	009b3a8b-bb79-4370-9105-3431dac851d4	82.03765000000001	8	DNA_Only	reverse
5010	009b3a8b-bb79-4370-9105-3431dac851d4	89.81109199999999	25	DNA_Only	reverse
4979	009eb4df-ecda-47ea-acdc-b158fa4d4da0	101.84933333333333	3	DNA_Only	reverse
4984	009eb4df-ecda-47ea-acdc-b158fa4d4da0	80.814	4	DNA_Only	reverse
4994	009eb4df-ecda-47ea-acdc-b158fa4d4da0	106.05940000000001	11	DNA_Only	reverse
4995	009eb4df-ecda-47ea-acdc-b158fa4d4da0	76.3513	4	DNA_Only	reverse
4979	009f0aaf-49b4-4458-832e-019e70585d22	101.86625714285715	7	DNA_Only	reverse
4984	009f0aaf-49b4-4458-832e-019e70585d22	78.3233	5	DNA_Only	reverse
4994	009f0aaf-49b4-4458-832e-019e70585d22	98.85820000000001	7	DNA_Only	reverse
4995	009f0aaf-49b4-4458-832e-019e70585d22	77.40080666666667	15	DNA_Only	reverse
5010	009f0aaf-49b4-4458-832e-019e70585d22	76.68461428571428	7	DNA_Only	reverse
4979	009fdc9d-9d5d-46b7-8a20-92b382fa6c4f	101.20746363636363	11	DNA_Only	reverse
4984	009fdc9d-9d5d-46b7-8a20-92b382fa6c4f	79.481	5	DNA_Only	reverse
4994	009fdc9d-9d5d-46b7-8a20-92b382fa6c4f	107.92150000000002	12	DNA_Only	reverse
4995	009fdc9d-9d5d-46b7-8a20-92b382fa6c4f	77.02018333333332	6	DNA_Only	reverse
5010	009fdc9d-9d5d-46b7-8a20-92b382fa6c4f	85.3434	4	DNA_Only	reverse
4979	00a786e0-bbc6-41db-9282-acf4ed920707	107.504	4	DNA_Only	reverse
4984	00a786e0-bbc6-41db-9282-acf4ed920707	83.45804285714287	7	DNA_Only	reverse
4994	00a786e0-bbc6-41db-9282-acf4ed920707	103.13044594594594	37	DNA_Only	reverse
4995	00a786e0-bbc6-41db-9282-acf4ed920707	73.38574347826088	23	DNA_Only	reverse
5010	00a786e0-bbc6-41db-9282-acf4ed920707	86.3627	27	DNA_Only	reverse
4979	00a7c183-d6a9-420b-908f-6fe95d05f6fa	102.44624999999999	4	DNA_Only	reverse
4984	00a7c183-d6a9-420b-908f-6fe95d05f6fa	74.311	10	DNA_Only	reverse
4994	00a7c183-d6a9-420b-908f-6fe95d05f6fa	108.41819999999998	5	DNA_Only	reverse
4995	00a7c183-d6a9-420b-908f-6fe95d05f6fa	78.72675000000001	4	DNA_Only	reverse
5010	00a7c183-d6a9-420b-908f-6fe95d05f6fa	85.71136666666666	6	DNA_Only	reverse
4979	00a92ec8-58f5-48d2-bbcc-bdecae1c2efb	102.193	4	DNA_Only	reverse
4984	00a92ec8-58f5-48d2-bbcc-bdecae1c2efb	79.51483333333333	3	DNA_Only	reverse
4994	00a92ec8-58f5-48d2-bbcc-bdecae1c2efb	108.18785714285714	7	DNA_Only	reverse
4995	00a92ec8-58f5-48d2-bbcc-bdecae1c2efb	77.84022857142858	14	DNA_Only	reverse
5010	00a92ec8-58f5-48d2-bbcc-bdecae1c2efb	84.8521	16	DNA_Only	reverse
4979	00a9423f-7c9e-41ed-b82b-40de385ec2c7	101.16094285714284	7	DNA_Only	reverse
4984	00a9423f-7c9e-41ed-b82b-40de385ec2c7	81.2493	4	DNA_Only	reverse
4994	00a9423f-7c9e-41ed-b82b-40de385ec2c7	107.21577777777777	9	DNA_Only	reverse
4995	00a9423f-7c9e-41ed-b82b-40de385ec2c7	80.29302857142856	7	DNA_Only	reverse
5010	00a9423f-7c9e-41ed-b82b-40de385ec2c7	83.51102727272728	33	DNA_Only	reverse
4979	00bfe2cc-78dd-4988-ba16-a3434671f744	101.40346666666669	6	DNA_Only	reverse
4984	00bfe2cc-78dd-4988-ba16-a3434671f744	73.66459999999998	21	DNA_Only	reverse
5010	00bfe2cc-78dd-4988-ba16-a3434671f744	82.76398571428572	7	DNA_Only	reverse
4979	00c919ee-b35b-4bbd-a7b9-ac8e1da645e9	101.9831857142857	21	DNA_Only	reverse
4984	00c919ee-b35b-4bbd-a7b9-ac8e1da645e9	75.10215454545454	11	DNA_Only	reverse
4994	00c919ee-b35b-4bbd-a7b9-ac8e1da645e9	105.42981818181819	11	DNA_Only	reverse
4995	00c919ee-b35b-4bbd-a7b9-ac8e1da645e9	77.5312	14	DNA_Only	reverse
5010	00c919ee-b35b-4bbd-a7b9-ac8e1da645e9	84.05323999999999	5	DNA_Only	reverse
4979	00c95e42-89a9-464a-9c8a-a4f97339c222	100.5869619047619	21	DNA_Only	reverse
4984	00c95e42-89a9-464a-9c8a-a4f97339c222	74.82113749999999	8	DNA_Only	reverse
4994	00c95e42-89a9-464a-9c8a-a4f97339c222	106.647	5	DNA_Only	reverse
4995	00c95e42-89a9-464a-9c8a-a4f97339c222	79.1712	14	DNA_Only	reverse
5010	00c95e42-89a9-464a-9c8a-a4f97339c222	87.11663877551022	49	DNA_Only	reverse
4979	00cbe65f-b9e1-4191-9c7d-4f39c73ec672	101.31833333333333	9	DNA_Only	reverse
4984	00cbe65f-b9e1-4191-9c7d-4f39c73ec672	76.62286666666667	3	DNA_Only	reverse
4994	00cbe65f-b9e1-4191-9c7d-4f39c73ec672	107.26	4	DNA_Only	reverse
4995	00cbe65f-b9e1-4191-9c7d-4f39c73ec672	79.29278500000001	20	DNA_Only	reverse
5010	00cbe65f-b9e1-4191-9c7d-4f39c73ec672	85.54361666666667	6	DNA_Only	reverse
4979	00ccb7b2-a738-4c3a-bf12-8800acf154d9	99.5759	3	DNA_Only	reverse
4984	00ccb7b2-a738-4c3a-bf12-8800acf154d9	78.99647999999999	5	DNA_Only	reverse
4994	00ccb7b2-a738-4c3a-bf12-8800acf154d9	96.93372499999998	4	DNA_Only	reverse
4995	00ccb7b2-a738-4c3a-bf12-8800acf154d9	76.97573333333332	3	DNA_Only	reverse
4979	00d01c15-24e1-46e8-abb1-52ec1021d79b	100.563	8	DNA_Only	reverse
4994	00d01c15-24e1-46e8-abb1-52ec1021d79b	108.24692307692308	13	DNA_Only	reverse
4995	00d01c15-24e1-46e8-abb1-52ec1021d79b	77.73	16	DNA_Only	reverse
5010	00d01c15-24e1-46e8-abb1-52ec1021d79b	80.87051249999999	16	DNA_Only	reverse
4979	00d3dad9-f450-4a49-bbd9-65bdb8b86e3f	102.01525999999998	5	DNA_Only	reverse
4984	00d3dad9-f450-4a49-bbd9-65bdb8b86e3f	76.3752	8	DNA_Only	reverse
4994	00d3dad9-f450-4a49-bbd9-65bdb8b86e3f	110.069	3	DNA_Only	reverse
4995	00d3dad9-f450-4a49-bbd9-65bdb8b86e3f	79.75280000000001	12	DNA_Only	reverse
5010	00d3dad9-f450-4a49-bbd9-65bdb8b86e3f	82.95739333333334	15	DNA_Only	reverse
4984	00e7f82d-2007-44ce-a107-e7308493dda2	80.30436666666667	3	DNA_Only	reverse
4994	00e7f82d-2007-44ce-a107-e7308493dda2	106.28854666666666	15	DNA_Only	reverse
4995	00e7f82d-2007-44ce-a107-e7308493dda2	76.4224	3	DNA_Only	reverse
5010	00e7f82d-2007-44ce-a107-e7308493dda2	82.55272727272728	33	DNA_Only	reverse
4984	00ec0c83-9563-48d0-b044-2f4236740b14	76.13965714285715	14	DNA_Only	reverse
4994	00ec0c83-9563-48d0-b044-2f4236740b14	104.45913076923078	13	DNA_Only	reverse
4995	00ec0c83-9563-48d0-b044-2f4236740b14	77.81660833333333	24	DNA_Only	reverse
5010	00ec0c83-9563-48d0-b044-2f4236740b14	83.51088333333333	18	DNA_Only	reverse
4979	00f4a72f-fd2b-4a0f-bd65-dc92d56b92e2	102.599	8	DNA_Only	reverse
4984	00f4a72f-fd2b-4a0f-bd65-dc92d56b92e2	76.07278333333333	6	DNA_Only	reverse
5010	00f4a72f-fd2b-4a0f-bd65-dc92d56b92e2	83.26227894736842	19	DNA_Only	reverse
4979	00fb9cac-7f31-4377-a8b6-a3a536d2d05f	100.40310000000001	9	DNA_Only	reverse
4984	00fb9cac-7f31-4377-a8b6-a3a536d2d05f	78.54690000000001	4	DNA_Only	reverse
4994	00fb9cac-7f31-4377-a8b6-a3a536d2d05f	103.452	4	DNA_Only	reverse
4995	00fb9cac-7f31-4377-a8b6-a3a536d2d05f	80.6459	12	DNA_Only	reverse
5010	00fb9cac-7f31-4377-a8b6-a3a536d2d05f	85.94464285714285	7	DNA_Only	reverse
4979	00fbf4a1-0eed-4762-9e85-4b73ac1b1386	101.27426666666668	6	DNA_Only	reverse
4984	00fbf4a1-0eed-4762-9e85-4b73ac1b1386	77.44876666666666	3	DNA_Only	reverse
4994	00fbf4a1-0eed-4762-9e85-4b73ac1b1386	103.875	4	DNA_Only	reverse
4995	00fbf4a1-0eed-4762-9e85-4b73ac1b1386	79.08163571428572	14	DNA_Only	reverse
4979	010013d8-b14c-4f90-8877-0ddeda276b7a	100.971	10	DNA_Only	reverse
4984	010013d8-b14c-4f90-8877-0ddeda276b7a	76.75013333333334	3	DNA_Only	reverse
4994	010013d8-b14c-4f90-8877-0ddeda276b7a	104.20473684210526	19	DNA_Only	reverse
4995	010013d8-b14c-4f90-8877-0ddeda276b7a	79.3751	31	DNA_Only	reverse
5010	010013d8-b14c-4f90-8877-0ddeda276b7a	84.96917777777777	9	DNA_Only	reverse
4979	01007376-380a-47f6-8dcc-8db0d2aa9a78	101.778	4	DNA_Only	reverse
4984	01007376-380a-47f6-8dcc-8db0d2aa9a78	71.7006	5	DNA_Only	reverse
4994	01007376-380a-47f6-8dcc-8db0d2aa9a78	105.88266666666667	18	DNA_Only	reverse
4995	01007376-380a-47f6-8dcc-8db0d2aa9a78	79.5819	4	DNA_Only	reverse
5010	01007376-380a-47f6-8dcc-8db0d2aa9a78	85.15780000000001	8	DNA_Only	reverse
4979	010307c9-3cc4-42d7-b1e4-dc5454ed580c	99.52967142857142	7	DNA_Only	reverse
4984	010307c9-3cc4-42d7-b1e4-dc5454ed580c	82.60271666666667	6	DNA_Only	reverse
4994	010307c9-3cc4-42d7-b1e4-dc5454ed580c	104.56877777777777	9	DNA_Only	reverse
4995	010307c9-3cc4-42d7-b1e4-dc5454ed580c	76.52269523809521	21	DNA_Only	reverse
5010	010307c9-3cc4-42d7-b1e4-dc5454ed580c	84.1879	9	DNA_Only	reverse
4979	0105f614-c64a-4a4b-bc23-40282252856a	98.2225	5	DNA_Only	reverse
4994	0105f614-c64a-4a4b-bc23-40282252856a	106.42557142857143	7	DNA_Only	reverse
4995	0105f614-c64a-4a4b-bc23-40282252856a	79.9144	20	DNA_Only	reverse
5010	0105f614-c64a-4a4b-bc23-40282252856a	83.7796	19	DNA_Only	reverse
4979	0115d705-5cd0-493a-810f-9e2a67e5b344	94.98787999999999	5	DNA_Only	reverse
4994	0115d705-5cd0-493a-810f-9e2a67e5b344	100.692	4	DNA_Only	reverse
5010	0115d705-5cd0-493a-810f-9e2a67e5b344	86.95016666666668	3	DNA_Only	reverse
4979	011c589c-5bcf-4573-b857-408fac640867	101.32039999999999	4	DNA_Only	reverse
4984	011c589c-5bcf-4573-b857-408fac640867	78.82831999999999	5	DNA_Only	reverse
4994	011c589c-5bcf-4573-b857-408fac640867	106.08099999999999	10	DNA_Only	reverse
4995	011c589c-5bcf-4573-b857-408fac640867	80.99872500000001	4	DNA_Only	reverse
5010	011c589c-5bcf-4573-b857-408fac640867	84.8891	3	DNA_Only	reverse
4979	01227355-ed48-4eda-96ab-77e683ca9b7d	99.02753333333334	9	DNA_Only	reverse
4984	01227355-ed48-4eda-96ab-77e683ca9b7d	81.5099	8	DNA_Only	reverse
4994	01227355-ed48-4eda-96ab-77e683ca9b7d	104.26828571428571	14	DNA_Only	reverse
4995	01227355-ed48-4eda-96ab-77e683ca9b7d	80.685	4	DNA_Only	reverse
4979	012b8069-55fe-4617-874c-842183b398e5	98.29711666666667	6	DNA_Only	reverse
4984	012b8069-55fe-4617-874c-842183b398e5	80.4402	5	DNA_Only	reverse
4994	012b8069-55fe-4617-874c-842183b398e5	107.039	6	DNA_Only	reverse
4995	012b8069-55fe-4617-874c-842183b398e5	78.28035333333334	15	DNA_Only	reverse
5010	012b8069-55fe-4617-874c-842183b398e5	89.1372	4	DNA_Only	reverse
4979	01317bab-bab3-40c5-b090-21c16b098c93	96.00593999999998	5	DNA_Only	reverse
4984	01317bab-bab3-40c5-b090-21c16b098c93	77.75641428571429	7	DNA_Only	reverse
4994	01317bab-bab3-40c5-b090-21c16b098c93	105.42830000000001	10	DNA_Only	reverse
4995	01317bab-bab3-40c5-b090-21c16b098c93	78.32401578947368	19	DNA_Only	reverse
5010	01317bab-bab3-40c5-b090-21c16b098c93	86.85748333333333	6	DNA_Only	reverse
4979	0131d6ed-2af8-499e-8e81-e90e94a6d1be	100.70389999999999	4	DNA_Only	reverse
4984	0131d6ed-2af8-499e-8e81-e90e94a6d1be	74.91728333333333	6	DNA_Only	reverse
4994	0131d6ed-2af8-499e-8e81-e90e94a6d1be	108.693	6	DNA_Only	reverse
4995	0131d6ed-2af8-499e-8e81-e90e94a6d1be	79.7318	4	DNA_Only	reverse
5010	0131d6ed-2af8-499e-8e81-e90e94a6d1be	83.88228181818181	11	DNA_Only	reverse
4979	0135de8a-1f86-4803-8d9d-c9bb81254a7f	99.6848	8	DNA_Only	reverse
4984	0135de8a-1f86-4803-8d9d-c9bb81254a7f	78.34127142857143	7	DNA_Only	reverse
4994	0135de8a-1f86-4803-8d9d-c9bb81254a7f	105.81637500000001	8	DNA_Only	reverse
4995	0135de8a-1f86-4803-8d9d-c9bb81254a7f	78.85234444444444	9	DNA_Only	reverse
5010	0135de8a-1f86-4803-8d9d-c9bb81254a7f	81.54157222222221	18	DNA_Only	reverse
4979	0138c403-632b-4818-b50d-055ebbb66d97	96.0527	5	DNA_Only	reverse
4984	0138c403-632b-4818-b50d-055ebbb66d97	78.44141666666667	6	DNA_Only	reverse
4994	0138c403-632b-4818-b50d-055ebbb66d97	106.35074999999999	12	DNA_Only	reverse
4995	0138c403-632b-4818-b50d-055ebbb66d97	77.4175	4	DNA_Only	reverse
5010	0138c403-632b-4818-b50d-055ebbb66d97	84.18598571428572	7	DNA_Only	reverse
4979	013f2a1c-ae26-4fe1-a31a-e95e9442e5d5	100.282	8	DNA_Only	reverse
4984	013f2a1c-ae26-4fe1-a31a-e95e9442e5d5	72.65683333333334	3	DNA_Only	reverse
4994	013f2a1c-ae26-4fe1-a31a-e95e9442e5d5	106.266	3	DNA_Only	reverse
4995	013f2a1c-ae26-4fe1-a31a-e95e9442e5d5	79.17488571428571	7	DNA_Only	reverse
5010	013f2a1c-ae26-4fe1-a31a-e95e9442e5d5	83.77420000000001	3	DNA_Only	reverse
4979	014628f7-7dde-41cb-be10-b0e7a84dbe12	100.63775000000001	4	DNA_Only	reverse
4979	015ac576-1635-41c6-b90f-4004aaf6e029	97.7623	4	DNA_Only	reverse
4984	015ac576-1635-41c6-b90f-4004aaf6e029	81.6437	4	DNA_Only	reverse
4994	015ac576-1635-41c6-b90f-4004aaf6e029	104.653	20	DNA_Only	reverse
4995	015ac576-1635-41c6-b90f-4004aaf6e029	78.05103333333332	6	DNA_Only	reverse
5010	015ac576-1635-41c6-b90f-4004aaf6e029	85.46085833333335	12	DNA_Only	reverse
4979	016d7050-1101-4021-bf9e-6fdd01e4db8d	101.168	4	DNA_Only	reverse
4984	016d7050-1101-4021-bf9e-6fdd01e4db8d	76.54975833333333	12	DNA_Only	reverse
4994	016d7050-1101-4021-bf9e-6fdd01e4db8d	110.002	8	DNA_Only	reverse
4995	016d7050-1101-4021-bf9e-6fdd01e4db8d	79.5178	4	DNA_Only	reverse
5010	016d7050-1101-4021-bf9e-6fdd01e4db8d	83.54792499999999	4	DNA_Only	reverse
4979	01720748-961b-43dd-a9c8-d4fe77de55e2	97.99756666666667	6	DNA_Only	reverse
4984	01720748-961b-43dd-a9c8-d4fe77de55e2	76.60604444444445	9	DNA_Only	reverse
4994	01720748-961b-43dd-a9c8-d4fe77de55e2	106.422	8	DNA_Only	reverse
4995	01720748-961b-43dd-a9c8-d4fe77de55e2	78.5707	20	DNA_Only	reverse
5010	01720748-961b-43dd-a9c8-d4fe77de55e2	85.38199444444446	18	DNA_Only	reverse
4994	017a76c6-9b99-4775-89b2-8b68799fd203	99.5972	4	DNA_Only	reverse
4995	017a76c6-9b99-4775-89b2-8b68799fd203	76.0377	7	DNA_Only	reverse
5010	017a76c6-9b99-4775-89b2-8b68799fd203	83.97184285714286	7	DNA_Only	reverse
4979	01817867-cca6-49ba-b140-409fc2e1c0a6	101.931	10	DNA_Only	reverse
4984	01817867-cca6-49ba-b140-409fc2e1c0a6	76.04038333333334	6	DNA_Only	reverse
4994	01817867-cca6-49ba-b140-409fc2e1c0a6	106.19	5	DNA_Only	reverse
4995	01817867-cca6-49ba-b140-409fc2e1c0a6	78.5853	4	DNA_Only	reverse
5010	01817867-cca6-49ba-b140-409fc2e1c0a6	81.2373	10	DNA_Only	reverse
4979	01856c21-dfed-4f27-818a-ad1651a1c8d9	100.56011111111111	9	DNA_Only	reverse
4984	01856c21-dfed-4f27-818a-ad1651a1c8d9	75.89333076923077	13	DNA_Only	reverse
4994	01856c21-dfed-4f27-818a-ad1651a1c8d9	106.07707500000001	8	DNA_Only	reverse
4995	01856c21-dfed-4f27-818a-ad1651a1c8d9	77.31831666666666	6	DNA_Only	reverse
5010	01856c21-dfed-4f27-818a-ad1651a1c8d9	82.6631	5	DNA_Only	reverse
4979	01882557-10b1-4381-8adc-995acde87498	100.78495000000001	10	DNA_Only	reverse
4984	01882557-10b1-4381-8adc-995acde87498	76.0244	3	DNA_Only	reverse
4994	01882557-10b1-4381-8adc-995acde87498	103.77416666666666	6	DNA_Only	reverse
4995	01882557-10b1-4381-8adc-995acde87498	79.5691	8	DNA_Only	reverse
5010	01882557-10b1-4381-8adc-995acde87498	85.10060714285716	14	DNA_Only	reverse
4979	01896bf5-7bc6-4365-b9e0-d19cce18b0c6	101.12058888888889	9	DNA_Only	reverse
4984	01896bf5-7bc6-4365-b9e0-d19cce18b0c6	79.6284	3	DNA_Only	reverse
4994	01896bf5-7bc6-4365-b9e0-d19cce18b0c6	109.624	10	DNA_Only	reverse
4995	01896bf5-7bc6-4365-b9e0-d19cce18b0c6	79.90715384615383	13	DNA_Only	reverse
5010	01896bf5-7bc6-4365-b9e0-d19cce18b0c6	84.3142	3	DNA_Only	reverse
4979	01a2579f-1de7-4404-8240-aad862223d14	99.8965	13	DNA_Only	reverse
4984	01a2579f-1de7-4404-8240-aad862223d14	75.7931	8	DNA_Only	reverse
4994	01a2579f-1de7-4404-8240-aad862223d14	104.544	5	DNA_Only	reverse
4995	01a2579f-1de7-4404-8240-aad862223d14	78.00061111111111	18	DNA_Only	reverse
4979	01a3fb6e-6a6c-45fa-925e-bbc4970de391	100.10256000000001	10	DNA_Only	reverse
4984	01a3fb6e-6a6c-45fa-925e-bbc4970de391	74.2379	5	DNA_Only	reverse
4994	01a3fb6e-6a6c-45fa-925e-bbc4970de391	105.1989230769231	13	DNA_Only	reverse
4995	01a3fb6e-6a6c-45fa-925e-bbc4970de391	77.56823333333334	3	DNA_Only	reverse
5010	01a3fb6e-6a6c-45fa-925e-bbc4970de391	83.32236666666668	12	DNA_Only	reverse
4979	01a833eb-6384-4c47-8c91-610466b8712a	98.7983	3	DNA_Only	reverse
4984	01a833eb-6384-4c47-8c91-610466b8712a	78.8702	4	DNA_Only	reverse
4994	01a833eb-6384-4c47-8c91-610466b8712a	99.37066666666668	3	DNA_Only	reverse
4995	01a833eb-6384-4c47-8c91-610466b8712a	80.57788181818181	11	DNA_Only	reverse
5010	01a833eb-6384-4c47-8c91-610466b8712a	84.91197272727273	22	DNA_Only	reverse
4979	01c944c9-a050-4c0b-9786-03afc27abc10	100.24579999999999	6	DNA_Only	reverse
4984	01c944c9-a050-4c0b-9786-03afc27abc10	74.81351666666667	6	DNA_Only	reverse
4994	01c944c9-a050-4c0b-9786-03afc27abc10	103.40857499999998	4	DNA_Only	reverse
4995	01c944c9-a050-4c0b-9786-03afc27abc10	77.543	4	DNA_Only	reverse
5010	01c944c9-a050-4c0b-9786-03afc27abc10	85.4906	4	DNA_Only	reverse
4979	01cc27ef-f508-4e99-8343-1fc1d768d624	100.37339999999999	5	DNA_Only	reverse
4984	01cc27ef-f508-4e99-8343-1fc1d768d624	75.657	4	DNA_Only	reverse
4994	01cc27ef-f508-4e99-8343-1fc1d768d624	104.40958823529411	17	DNA_Only	reverse
4995	01cc27ef-f508-4e99-8343-1fc1d768d624	77.3595	7	DNA_Only	reverse
5010	01cc27ef-f508-4e99-8343-1fc1d768d624	83.60183333333335	12	DNA_Only	reverse
4979	01d0d848-8303-42d7-982f-22c2a0800bca	100.60249090909089	11	DNA_Only	reverse
4984	01d0d848-8303-42d7-982f-22c2a0800bca	77.12842857142857	7	DNA_Only	reverse
4994	01d0d848-8303-42d7-982f-22c2a0800bca	102.58308333333332	12	DNA_Only	reverse
4995	01d0d848-8303-42d7-982f-22c2a0800bca	75.93160588235294	17	DNA_Only	reverse
5010	01d0d848-8303-42d7-982f-22c2a0800bca	83.5389	74	DNA_Only	reverse
4979	01d88e03-7665-498c-9e6b-e2f74c381d36	98.98360000000001	3	DNA_Only	reverse
4984	01d88e03-7665-498c-9e6b-e2f74c381d36	77.11297272727273	11	DNA_Only	reverse
4994	01d88e03-7665-498c-9e6b-e2f74c381d36	106.94368750000001	8	DNA_Only	reverse
4995	01d88e03-7665-498c-9e6b-e2f74c381d36	77.79007272727273	11	DNA_Only	reverse
5010	01d88e03-7665-498c-9e6b-e2f74c381d36	86.22852222222222	18	DNA_Only	reverse
4979	01de4218-9fd5-400c-8e99-948a504a674d	99.9531	5	DNA_Only	reverse
4984	01de4218-9fd5-400c-8e99-948a504a674d	83.23857142857142	7	DNA_Only	reverse
4995	01de4218-9fd5-400c-8e99-948a504a674d	77.5677	8	DNA_Only	reverse
5010	01de4218-9fd5-400c-8e99-948a504a674d	83.83296250000001	8	DNA_Only	reverse
4979	01dfbe7b-380b-4039-ab86-38251349c2d3	100.69109999999999	3	DNA_Only	reverse
4984	01dfbe7b-380b-4039-ab86-38251349c2d3	78.37347142857142	7	DNA_Only	reverse
4994	01dfbe7b-380b-4039-ab86-38251349c2d3	105.73402857142858	7	DNA_Only	reverse
4995	01dfbe7b-380b-4039-ab86-38251349c2d3	78.6947	12	DNA_Only	reverse
5010	01dfbe7b-380b-4039-ab86-38251349c2d3	85.22085000000001	4	DNA_Only	reverse
4979	01e4ea44-a348-4fb5-88ad-999cf03a1f18	102.05886000000001	5	DNA_Only	reverse
4984	01e4ea44-a348-4fb5-88ad-999cf03a1f18	78.3058	4	DNA_Only	reverse
5010	01e4ea44-a348-4fb5-88ad-999cf03a1f18	83.57829999999997	29	DNA_Only	reverse
4979	01e58887-c12b-4ff8-b4b8-680c14ada104	99.3185	8	DNA_Only	reverse
4984	01e58887-c12b-4ff8-b4b8-680c14ada104	80.25837142857142	7	DNA_Only	reverse
4994	01e58887-c12b-4ff8-b4b8-680c14ada104	106.49579999999999	21	DNA_Only	reverse
4995	01e58887-c12b-4ff8-b4b8-680c14ada104	78.61061111111111	9	DNA_Only	reverse
4979	01e99c8f-a5c7-41a5-99ca-de511e0ff440	101.15163333333334	3	DNA_Only	reverse
4984	01e99c8f-a5c7-41a5-99ca-de511e0ff440	84.92283333333333	3	DNA_Only	reverse
4994	01e99c8f-a5c7-41a5-99ca-de511e0ff440	104.37088000000001	5	DNA_Only	reverse
4995	01e99c8f-a5c7-41a5-99ca-de511e0ff440	78.1995	6	DNA_Only	reverse
5010	01e99c8f-a5c7-41a5-99ca-de511e0ff440	92.83851666666665	6	DNA_Only	reverse
4979	01eea307-f605-4a33-a5c1-fb5cb20de72e	99.9682	4	DNA_Only	reverse
4984	01eea307-f605-4a33-a5c1-fb5cb20de72e	78.01513333333334	3	DNA_Only	reverse
4994	01eea307-f605-4a33-a5c1-fb5cb20de72e	103.331	3	DNA_Only	reverse
4995	01eea307-f605-4a33-a5c1-fb5cb20de72e	74.4213	10	DNA_Only	reverse
5010	01eea307-f605-4a33-a5c1-fb5cb20de72e	84.11643000000001	20	DNA_Only	reverse
4979	01eedbba-c048-480d-9dfd-8e08e940a6cf	101.04660000000001	5	DNA_Only	reverse
4984	01eedbba-c048-480d-9dfd-8e08e940a6cf	76.49260000000001	7	DNA_Only	reverse
4994	01eedbba-c048-480d-9dfd-8e08e940a6cf	105.113	4	DNA_Only	reverse
4995	01eedbba-c048-480d-9dfd-8e08e940a6cf	78.0278	9	DNA_Only	reverse
5010	01eedbba-c048-480d-9dfd-8e08e940a6cf	86.47123333333333	9	DNA_Only	reverse
4979	01f371a9-dd30-41f3-9873-0465df696bfc	100.436	5	DNA_Only	reverse
4984	01f371a9-dd30-41f3-9873-0465df696bfc	81.2231	5	DNA_Only	reverse
4995	01f371a9-dd30-41f3-9873-0465df696bfc	79.1021	16	DNA_Only	reverse
5010	01f371a9-dd30-41f3-9873-0465df696bfc	83.29929325842697	89	DNA_Only	reverse
4979	01fc1600-81bc-4683-ae63-4f3ae640b418	100.48201428571429	7	DNA_Only	reverse
4984	01fc1600-81bc-4683-ae63-4f3ae640b418	81.2668	4	DNA_Only	reverse
4994	01fc1600-81bc-4683-ae63-4f3ae640b418	104.52811666666668	12	DNA_Only	reverse
4995	01fc1600-81bc-4683-ae63-4f3ae640b418	78.3962	16	DNA_Only	reverse
5010	01fc1600-81bc-4683-ae63-4f3ae640b418	81.25849999999998	79	DNA_Only	reverse
4979	01ff6eb1-d5d6-4871-a726-d758dc4a93f4	101.41199999999999	3	DNA_Only	reverse
4984	01ff6eb1-d5d6-4871-a726-d758dc4a93f4	84.06866666666667	3	DNA_Only	reverse
4994	01ff6eb1-d5d6-4871-a726-d758dc4a93f4	101.59352727272727	11	DNA_Only	reverse
4995	01ff6eb1-d5d6-4871-a726-d758dc4a93f4	74.51558620689656	29	DNA_Only	reverse
5010	01ff6eb1-d5d6-4871-a726-d758dc4a93f4	87.33527777777778	9	DNA_Only	reverse
4979	02082462-48ed-454b-9988-5e96da9c0442	99.16477777777779	9	DNA_Only	reverse
4984	02082462-48ed-454b-9988-5e96da9c0442	78.46549999999999	4	DNA_Only	reverse
4994	02082462-48ed-454b-9988-5e96da9c0442	101.83055999999999	10	DNA_Only	reverse
4995	02082462-48ed-454b-9988-5e96da9c0442	81.33631249999999	8	DNA_Only	reverse
5010	02082462-48ed-454b-9988-5e96da9c0442	84.60705714285713	7	DNA_Only	reverse
4979	020d38f3-c81a-401d-b2a5-c7e4eeea1561	100.96448214285716	28	DNA_Only	reverse
4984	020d38f3-c81a-401d-b2a5-c7e4eeea1561	77.89468333333333	6	DNA_Only	reverse
4994	020d38f3-c81a-401d-b2a5-c7e4eeea1561	103.403	4	DNA_Only	reverse
4995	020d38f3-c81a-401d-b2a5-c7e4eeea1561	78.89556666666667	6	DNA_Only	reverse
5010	020d38f3-c81a-401d-b2a5-c7e4eeea1561	82.49477142857144	7	DNA_Only	reverse
4979	02174a81-7233-4912-b860-0d739a6e7f40	103.66249444444443	18	DNA_Only	reverse
4979	021bdf9e-7ff6-4873-83b7-3f09b36a3da9	96.58594999999998	6	DNA_Only	reverse
4984	021bdf9e-7ff6-4873-83b7-3f09b36a3da9	81.74688571428571	7	DNA_Only	reverse
4995	021bdf9e-7ff6-4873-83b7-3f09b36a3da9	78.2134	4	DNA_Only	reverse
4979	02292ef0-4310-42a7-ad0b-9e27848f7233	103.20485652173916	23	DNA_Only	reverse
4984	02292ef0-4310-42a7-ad0b-9e27848f7233	73.98783636363636	11	DNA_Only	reverse
4994	02292ef0-4310-42a7-ad0b-9e27848f7233	109.61419999999998	15	DNA_Only	reverse
4995	02292ef0-4310-42a7-ad0b-9e27848f7233	78.45298643533124	317	DNA_Only	reverse
5010	02292ef0-4310-42a7-ad0b-9e27848f7233	85.9776	28	DNA_Only	reverse
4984	022bd176-8b04-4b66-9fa3-bb8bd6cc4c8f	74.36563333333334	6	DNA_Only	reverse
4994	022bd176-8b04-4b66-9fa3-bb8bd6cc4c8f	104.77958181818184	22	DNA_Only	reverse
4995	022bd176-8b04-4b66-9fa3-bb8bd6cc4c8f	77.51001538461539	13	DNA_Only	reverse
5010	022bd176-8b04-4b66-9fa3-bb8bd6cc4c8f	85.64043181818184	22	DNA_Only	reverse
4979	022cd7e8-c645-491b-801e-a04efe08daec	101.52688571428573	7	DNA_Only	reverse
4984	022cd7e8-c645-491b-801e-a04efe08daec	78.6621	4	DNA_Only	reverse
4994	022cd7e8-c645-491b-801e-a04efe08daec	107.36436363636362	11	DNA_Only	reverse
4995	022cd7e8-c645-491b-801e-a04efe08daec	80.27333636363636	11	DNA_Only	reverse
5010	022cd7e8-c645-491b-801e-a04efe08daec	83.83025714285714	7	DNA_Only	reverse
4979	0230f15b-07ba-4b79-9e35-9c05b733f2e0	100.73952631578948	19	DNA_Only	reverse
4984	0230f15b-07ba-4b79-9e35-9c05b733f2e0	75.7876	4	DNA_Only	reverse
4994	0230f15b-07ba-4b79-9e35-9c05b733f2e0	104.589	7	DNA_Only	reverse
4995	0230f15b-07ba-4b79-9e35-9c05b733f2e0	79.58134285714287	14	DNA_Only	reverse
5010	0230f15b-07ba-4b79-9e35-9c05b733f2e0	82.89501428571428	7	DNA_Only	reverse
4979	023efbf1-68ed-49d0-b418-b1c157c0e00b	100.093	5	DNA_Only	reverse
4984	023efbf1-68ed-49d0-b418-b1c157c0e00b	75.96646874999999	16	DNA_Only	reverse
4994	023efbf1-68ed-49d0-b418-b1c157c0e00b	104.28037499999999	4	DNA_Only	reverse
4995	023efbf1-68ed-49d0-b418-b1c157c0e00b	78.39201428571428	7	DNA_Only	reverse
5010	023efbf1-68ed-49d0-b418-b1c157c0e00b	85.76874444444444	36	DNA_Only	reverse
4979	0245d082-12ce-4412-860d-d3b465d293a8	100.59523333333334	3	DNA_Only	reverse
4984	0245d082-12ce-4412-860d-d3b465d293a8	77.91132222222222	9	DNA_Only	reverse
4994	0245d082-12ce-4412-860d-d3b465d293a8	106.80542857142856	7	DNA_Only	reverse
4995	0245d082-12ce-4412-860d-d3b465d293a8	77.94047692307693	26	DNA_Only	reverse
5010	0245d082-12ce-4412-860d-d3b465d293a8	83.54118000000001	10	DNA_Only	reverse
4979	024ea655-bad6-4d50-ab14-5a25491b3d7e	100.24531999999998	15	DNA_Only	reverse
4984	024ea655-bad6-4d50-ab14-5a25491b3d7e	80.6099	3	DNA_Only	reverse
4994	024ea655-bad6-4d50-ab14-5a25491b3d7e	106.35478571428571	14	DNA_Only	reverse
4995	024ea655-bad6-4d50-ab14-5a25491b3d7e	77.89980689655174	29	DNA_Only	reverse
5010	024ea655-bad6-4d50-ab14-5a25491b3d7e	85.522	6	DNA_Only	reverse
4979	0254abc8-776c-4329-a235-69845a6c4c14	102.18920833333334	12	DNA_Only	reverse
4984	0254abc8-776c-4329-a235-69845a6c4c14	76.9295	5	DNA_Only	reverse
4994	0254abc8-776c-4329-a235-69845a6c4c14	108.01287500000001	8	DNA_Only	reverse
4995	0254abc8-776c-4329-a235-69845a6c4c14	77.0926	17	DNA_Only	reverse
5010	0254abc8-776c-4329-a235-69845a6c4c14	84.15546666666667	24	DNA_Only	reverse
4979	02632457-40e7-4fba-93bc-a523637bedb7	101.20077999999998	5	DNA_Only	reverse
4984	02632457-40e7-4fba-93bc-a523637bedb7	74.20565555555555	9	DNA_Only	reverse
4994	02632457-40e7-4fba-93bc-a523637bedb7	108.177	8	DNA_Only	reverse
4995	02632457-40e7-4fba-93bc-a523637bedb7	80.46815384615385	13	DNA_Only	reverse
5010	02632457-40e7-4fba-93bc-a523637bedb7	83.77744430379745	79	DNA_Only	reverse
4979	026c5d0a-4de0-49d6-be48-e4b095d86179	100.63421818181818	11	DNA_Only	reverse
4984	026c5d0a-4de0-49d6-be48-e4b095d86179	80.68581666666667	6	DNA_Only	reverse
4994	026c5d0a-4de0-49d6-be48-e4b095d86179	105.45636666666665	15	DNA_Only	reverse
4995	026c5d0a-4de0-49d6-be48-e4b095d86179	78.13016000000002	10	DNA_Only	reverse
5010	026c5d0a-4de0-49d6-be48-e4b095d86179	85.861	6	DNA_Only	reverse
4979	026cedd8-ddf6-44d3-93b3-986d7bf303c6	99.61096666666667	3	DNA_Only	reverse
4984	026cedd8-ddf6-44d3-93b3-986d7bf303c6	74.16178333333333	6	DNA_Only	reverse
4994	026cedd8-ddf6-44d3-93b3-986d7bf303c6	101.18326666666667	3	DNA_Only	reverse
4995	026cedd8-ddf6-44d3-93b3-986d7bf303c6	78.65787272727272	22	DNA_Only	reverse
5010	026cedd8-ddf6-44d3-93b3-986d7bf303c6	84.0423	9	DNA_Only	reverse
4979	027331fc-1aed-4b08-be38-5131a977aad5	100.28543333333334	6	DNA_Only	reverse
4984	027331fc-1aed-4b08-be38-5131a977aad5	80.94756666666666	3	DNA_Only	reverse
4994	027331fc-1aed-4b08-be38-5131a977aad5	104.11423636363635	11	DNA_Only	reverse
4995	027331fc-1aed-4b08-be38-5131a977aad5	77.67696000000001	5	DNA_Only	reverse
4979	027ad36b-1655-4cfe-ac1a-022e4efbd64f	101.825	4	DNA_Only	reverse
4994	027ad36b-1655-4cfe-ac1a-022e4efbd64f	105.10449285714284	14	DNA_Only	reverse
4995	027ad36b-1655-4cfe-ac1a-022e4efbd64f	78.53434615384616	13	DNA_Only	reverse
4979	027c04d4-0164-4f4b-8a4b-23292e6d17cc	101.392	8	DNA_Only	reverse
4984	027c04d4-0164-4f4b-8a4b-23292e6d17cc	81.35753333333334	3	DNA_Only	reverse
4994	027c04d4-0164-4f4b-8a4b-23292e6d17cc	90.9356	5	DNA_Only	reverse
4979	02806817-93fa-40be-97cb-2ddaa198dbe1	99.4462	8	DNA_Only	reverse
4984	02806817-93fa-40be-97cb-2ddaa198dbe1	73.9462	8	DNA_Only	reverse
4994	02806817-93fa-40be-97cb-2ddaa198dbe1	104.01875000000001	8	DNA_Only	reverse
4995	02806817-93fa-40be-97cb-2ddaa198dbe1	78.16663333333334	18	DNA_Only	reverse
5010	02806817-93fa-40be-97cb-2ddaa198dbe1	84.4268	5	DNA_Only	reverse
4979	02807b39-ce8f-4f64-b144-14b77bee288f	101.212	16	DNA_Only	reverse
4984	02807b39-ce8f-4f64-b144-14b77bee288f	77.32696666666666	6	DNA_Only	reverse
4994	02807b39-ce8f-4f64-b144-14b77bee288f	105.43379655172414	29	DNA_Only	reverse
4979	028dafe3-2506-44b2-89b5-369f9a8bb606	100.879	5	DNA_Only	reverse
4984	028dafe3-2506-44b2-89b5-369f9a8bb606	76.03886666666666	3	DNA_Only	reverse
4994	028dafe3-2506-44b2-89b5-369f9a8bb606	99.0462	3	DNA_Only	reverse
4995	028dafe3-2506-44b2-89b5-369f9a8bb606	79.31459166666666	12	DNA_Only	reverse
5010	028dafe3-2506-44b2-89b5-369f9a8bb606	84.62038333333332	12	DNA_Only	reverse
4979	029b73a7-0fac-4141-b4ff-3b3f7b300852	102.51066666666667	3	DNA_Only	reverse
4984	029b73a7-0fac-4141-b4ff-3b3f7b300852	75.58318750000001	8	DNA_Only	reverse
4994	029b73a7-0fac-4141-b4ff-3b3f7b300852	104.7603857142857	14	DNA_Only	reverse
4995	029b73a7-0fac-4141-b4ff-3b3f7b300852	79.45795882352942	17	DNA_Only	reverse
5010	029b73a7-0fac-4141-b4ff-3b3f7b300852	82.5656	4	DNA_Only	reverse
4979	029e6553-1aea-4685-a613-1c46db9c7c7e	101.486	8	DNA_Only	reverse
4984	029e6553-1aea-4685-a613-1c46db9c7c7e	74.58854210526314	19	DNA_Only	reverse
4994	029e6553-1aea-4685-a613-1c46db9c7c7e	103.58926666666667	3	DNA_Only	reverse
4995	029e6553-1aea-4685-a613-1c46db9c7c7e	79.30859583333333	24	DNA_Only	reverse
5010	029e6553-1aea-4685-a613-1c46db9c7c7e	89.29310714285714	14	DNA_Only	reverse
4979	029fe823-bcb7-4a47-a8f2-e98d4eb1bde9	100.183	12	DNA_Only	reverse
4984	029fe823-bcb7-4a47-a8f2-e98d4eb1bde9	79.40011999999999	5	DNA_Only	reverse
4994	029fe823-bcb7-4a47-a8f2-e98d4eb1bde9	107.30016666666667	6	DNA_Only	reverse
4995	029fe823-bcb7-4a47-a8f2-e98d4eb1bde9	78.55062727272728	11	DNA_Only	reverse
5010	029fe823-bcb7-4a47-a8f2-e98d4eb1bde9	85.92776666666667	9	DNA_Only	reverse
4979	02adabc9-179b-4415-b3f9-447124e01e0e	100.936	5	DNA_Only	reverse
4984	02adabc9-179b-4415-b3f9-447124e01e0e	77.5293	13	DNA_Only	reverse
4994	02adabc9-179b-4415-b3f9-447124e01e0e	107.408	10	DNA_Only	reverse
4995	02adabc9-179b-4415-b3f9-447124e01e0e	77.34434285714285	7	DNA_Only	reverse
5010	02adabc9-179b-4415-b3f9-447124e01e0e	86.4886	4	DNA_Only	reverse
4979	02bb1fd0-e31b-4ea4-a222-e05aa785a2b8	101.81625833333334	12	DNA_Only	reverse
4984	02bb1fd0-e31b-4ea4-a222-e05aa785a2b8	78.20321538461539	13	DNA_Only	reverse
4994	02bb1fd0-e31b-4ea4-a222-e05aa785a2b8	105.46600000000001	3	DNA_Only	reverse
4995	02bb1fd0-e31b-4ea4-a222-e05aa785a2b8	78.2077	10	DNA_Only	reverse
5010	02bb1fd0-e31b-4ea4-a222-e05aa785a2b8	95.42907500000001	4	DNA_Only	reverse
4979	02bca9c0-ba50-4d0d-b16a-e51f194a555f	102.3092857142857	7	DNA_Only	reverse
4984	02bca9c0-ba50-4d0d-b16a-e51f194a555f	79.5663	3	DNA_Only	reverse
4994	02bca9c0-ba50-4d0d-b16a-e51f194a555f	104.37773333333332	3	DNA_Only	reverse
4995	02bca9c0-ba50-4d0d-b16a-e51f194a555f	78.7435	10	DNA_Only	reverse
4979	02bd740f-0d11-4e50-84b7-6e98dab34feb	101.84366666666666	6	DNA_Only	reverse
4984	02bd740f-0d11-4e50-84b7-6e98dab34feb	76.39054615384615	13	DNA_Only	reverse
4994	02bd740f-0d11-4e50-84b7-6e98dab34feb	107.3825611111111	18	DNA_Only	reverse
4995	02bd740f-0d11-4e50-84b7-6e98dab34feb	79.1758	4	DNA_Only	reverse
5010	02bd740f-0d11-4e50-84b7-6e98dab34feb	86.63143333333333	3	DNA_Only	reverse
4979	02c0a170-6714-4d1c-b26d-5680dc6dbf1e	96.71401999999999	5	DNA_Only	reverse
4984	02c0a170-6714-4d1c-b26d-5680dc6dbf1e	76.86357333333333	15	DNA_Only	reverse
4994	02c0a170-6714-4d1c-b26d-5680dc6dbf1e	107.962	6	DNA_Only	reverse
4995	02c0a170-6714-4d1c-b26d-5680dc6dbf1e	78.98433076923078	13	DNA_Only	reverse
5010	02c0a170-6714-4d1c-b26d-5680dc6dbf1e	83.089	5	DNA_Only	reverse
4979	02c57b76-babd-4446-bc4f-54ae26abb94f	100.391	5	DNA_Only	reverse
4994	02c57b76-babd-4446-bc4f-54ae26abb94f	106.03734999999999	10	DNA_Only	reverse
4995	02c57b76-babd-4446-bc4f-54ae26abb94f	77.64212500000001	8	DNA_Only	reverse
5010	02c57b76-babd-4446-bc4f-54ae26abb94f	86.03192222222222	9	DNA_Only	reverse
4979	02c8c86b-20a9-4106-84f3-2cbff0a0f874	100.65388333333333	6	DNA_Only	reverse
4984	02c8c86b-20a9-4106-84f3-2cbff0a0f874	82.80043333333333	3	DNA_Only	reverse
4994	02c8c86b-20a9-4106-84f3-2cbff0a0f874	98.58200833333335	12	DNA_Only	reverse
4995	02c8c86b-20a9-4106-84f3-2cbff0a0f874	78.5006	6	DNA_Only	reverse
5010	02c8c86b-20a9-4106-84f3-2cbff0a0f874	85.04382222222222	9	DNA_Only	reverse
4979	02ce21aa-42a3-4b93-b8c4-a4522a5befb7	102.727	8	DNA_Only	reverse
4984	02ce21aa-42a3-4b93-b8c4-a4522a5befb7	73.58302857142857	7	DNA_Only	reverse
4994	02ce21aa-42a3-4b93-b8c4-a4522a5befb7	102.23185000000001	4	DNA_Only	reverse
4995	02ce21aa-42a3-4b93-b8c4-a4522a5befb7	79.7132	32	DNA_Only	reverse
5010	02ce21aa-42a3-4b93-b8c4-a4522a5befb7	85.96729642857143	28	DNA_Only	reverse
4979	02d4d41a-5d7f-44cd-ac26-05c817de1723	96.3142	8	DNA_Only	reverse
4984	02d4d41a-5d7f-44cd-ac26-05c817de1723	76.03605000000002	14	DNA_Only	reverse
4994	02d4d41a-5d7f-44cd-ac26-05c817de1723	101.20443333333333	3	DNA_Only	reverse
4995	02d4d41a-5d7f-44cd-ac26-05c817de1723	78.91999999999999	10	DNA_Only	reverse
5010	02d4d41a-5d7f-44cd-ac26-05c817de1723	85.8213	4	DNA_Only	reverse
4979	02e329d9-fb97-4968-8d74-79c4a5e92511	100.44025714285715	7	DNA_Only	reverse
4984	02e329d9-fb97-4968-8d74-79c4a5e92511	73.2983	10	DNA_Only	reverse
4994	02e329d9-fb97-4968-8d74-79c4a5e92511	105.74633333333334	6	DNA_Only	reverse
4995	02e329d9-fb97-4968-8d74-79c4a5e92511	78.6405	10	DNA_Only	reverse
5010	02e329d9-fb97-4968-8d74-79c4a5e92511	82.02396666666665	3	DNA_Only	reverse
4979	02e37e5d-3390-49c5-8123-c95378cfa63f	103.48619999999998	5	DNA_Only	reverse
4984	02e37e5d-3390-49c5-8123-c95378cfa63f	74.13754285714286	7	DNA_Only	reverse
4994	02e37e5d-3390-49c5-8123-c95378cfa63f	107.55683333333336	6	DNA_Only	reverse
4995	02e37e5d-3390-49c5-8123-c95378cfa63f	80.40340833333335	12	DNA_Only	reverse
5010	02e37e5d-3390-49c5-8123-c95378cfa63f	84.4234	4	DNA_Only	reverse
4979	02e40aa4-46c7-45a0-92eb-e62ffad2672e	101.17891999999999	5	DNA_Only	reverse
4984	02e40aa4-46c7-45a0-92eb-e62ffad2672e	80.69156666666667	3	DNA_Only	reverse
4994	02e40aa4-46c7-45a0-92eb-e62ffad2672e	107.361	5	DNA_Only	reverse
4995	02e40aa4-46c7-45a0-92eb-e62ffad2672e	80.27325555555555	9	DNA_Only	reverse
5010	02e40aa4-46c7-45a0-92eb-e62ffad2672e	87.06024285714285	7	DNA_Only	reverse
4979	02e61d95-0416-4eab-a5a9-baa0e8d0b4fc	100.285	8	DNA_Only	reverse
4984	02e61d95-0416-4eab-a5a9-baa0e8d0b4fc	79.00082222222223	9	DNA_Only	reverse
4994	02e61d95-0416-4eab-a5a9-baa0e8d0b4fc	106.19625333333332	15	DNA_Only	reverse
4995	02e61d95-0416-4eab-a5a9-baa0e8d0b4fc	79.342	17	DNA_Only	reverse
5010	02e61d95-0416-4eab-a5a9-baa0e8d0b4fc	81.6404	19	DNA_Only	reverse
4979	02e65020-1d32-4007-9508-fc623446285c	99.30530000000002	5	DNA_Only	reverse
4984	02e65020-1d32-4007-9508-fc623446285c	74.68810909090911	11	DNA_Only	reverse
4994	02e65020-1d32-4007-9508-fc623446285c	105.40100000000001	4	DNA_Only	reverse
4995	02e65020-1d32-4007-9508-fc623446285c	81.34217857142858	14	DNA_Only	reverse
5010	02e65020-1d32-4007-9508-fc623446285c	86.2253	5	DNA_Only	reverse
4979	02ef8061-8828-47c7-90b9-f45508713dca	102.08993999999998	5	DNA_Only	reverse
4984	02ef8061-8828-47c7-90b9-f45508713dca	80.07628571428572	7	DNA_Only	reverse
4994	02ef8061-8828-47c7-90b9-f45508713dca	106.75522222222223	9	DNA_Only	reverse
4995	02ef8061-8828-47c7-90b9-f45508713dca	78.20526153846154	26	DNA_Only	reverse
5010	02ef8061-8828-47c7-90b9-f45508713dca	78.55046250000001	8	DNA_Only	reverse
4984	02f07cd9-d9b4-495d-9270-34c9d9e9f024	81.2282	5	DNA_Only	reverse
4994	02f07cd9-d9b4-495d-9270-34c9d9e9f024	107.41609090909091	11	DNA_Only	reverse
4995	02f07cd9-d9b4-495d-9270-34c9d9e9f024	79.3699	8	DNA_Only	reverse
5010	02f07cd9-d9b4-495d-9270-34c9d9e9f024	83.75386666666667	3	DNA_Only	reverse
4979	02f375cc-4d90-4230-b753-7d0f8673b7ba	103.07833333333333	3	DNA_Only	reverse
4984	02f375cc-4d90-4230-b753-7d0f8673b7ba	73.3988	4	DNA_Only	reverse
4994	02f375cc-4d90-4230-b753-7d0f8673b7ba	105.318	4	DNA_Only	reverse
4995	02f375cc-4d90-4230-b753-7d0f8673b7ba	78.29194545454544	11	DNA_Only	reverse
4979	02f72bae-e912-4c59-8f74-9d178c6c4789	100.10503333333332	3	DNA_Only	reverse
4984	02f72bae-e912-4c59-8f74-9d178c6c4789	76.13796666666667	3	DNA_Only	reverse
4994	02f72bae-e912-4c59-8f74-9d178c6c4789	105.6662142857143	14	DNA_Only	reverse
4995	02f72bae-e912-4c59-8f74-9d178c6c4789	77.2635	16	DNA_Only	reverse
5010	02f72bae-e912-4c59-8f74-9d178c6c4789	91.0023	40	DNA_Only	reverse
4979	02fa1124-b255-4790-a2bd-5376276d1f3e	100.33773333333335	6	DNA_Only	reverse
4984	02fa1124-b255-4790-a2bd-5376276d1f3e	74.86342608695652	23	DNA_Only	reverse
4994	02fa1124-b255-4790-a2bd-5376276d1f3e	98.0742	4	DNA_Only	reverse
4995	02fa1124-b255-4790-a2bd-5376276d1f3e	78.53642727272727	11	DNA_Only	reverse
5010	02fa1124-b255-4790-a2bd-5376276d1f3e	80.61714117647058	17	DNA_Only	reverse
4979	030170af-75f8-40cd-a559-0ef8f81042f6	99.02091999999999	5	DNA_Only	reverse
4984	030170af-75f8-40cd-a559-0ef8f81042f6	78.14837142857144	7	DNA_Only	reverse
4994	030170af-75f8-40cd-a559-0ef8f81042f6	107.36516666666667	6	DNA_Only	reverse
4995	030170af-75f8-40cd-a559-0ef8f81042f6	79.4035	10	DNA_Only	reverse
5010	030170af-75f8-40cd-a559-0ef8f81042f6	85.28675999999999	10	DNA_Only	reverse
4979	030801f2-b631-4a13-941f-fbb008ee7b3e	101.10278571428572	7	DNA_Only	reverse
4984	030801f2-b631-4a13-941f-fbb008ee7b3e	74.5378	9	DNA_Only	reverse
4994	030801f2-b631-4a13-941f-fbb008ee7b3e	105.50508124999999	16	DNA_Only	reverse
4995	030801f2-b631-4a13-941f-fbb008ee7b3e	79.94501764705883	17	DNA_Only	reverse
4979	031340be-cdea-47c6-af13-bf3a58a37a09	102.29328571428572	14	DNA_Only	reverse
4984	031340be-cdea-47c6-af13-bf3a58a37a09	80.3497	5	DNA_Only	reverse
4994	031340be-cdea-47c6-af13-bf3a58a37a09	105.5503923076923	13	DNA_Only	reverse
4995	031340be-cdea-47c6-af13-bf3a58a37a09	78.38873749999999	24	DNA_Only	reverse
5010	031340be-cdea-47c6-af13-bf3a58a37a09	86.79650000000002	14	DNA_Only	reverse
4979	03199594-ad47-4bbc-893e-e218fa9ec92a	100.67	4	DNA_Only	reverse
4984	03199594-ad47-4bbc-893e-e218fa9ec92a	81.3392	5	DNA_Only	reverse
4994	03199594-ad47-4bbc-893e-e218fa9ec92a	105.72855999999999	5	DNA_Only	reverse
4995	03199594-ad47-4bbc-893e-e218fa9ec92a	77.84323333333333	3	DNA_Only	reverse
5010	03199594-ad47-4bbc-893e-e218fa9ec92a	88.0132	11	DNA_Only	reverse
4979	031a0b8a-15bd-4b36-b716-042a3d87eb8a	99.95901428571428	7	DNA_Only	reverse
4984	031a0b8a-15bd-4b36-b716-042a3d87eb8a	74.4672	3	DNA_Only	reverse
4994	031a0b8a-15bd-4b36-b716-042a3d87eb8a	106.61466666666666	6	DNA_Only	reverse
5010	031a0b8a-15bd-4b36-b716-042a3d87eb8a	85.65872857142858	14	DNA_Only	reverse
4979	031f5fb7-bb85-4b33-9542-24fb547e6341	101.62	3	DNA_Only	reverse
4984	031f5fb7-bb85-4b33-9542-24fb547e6341	75.9913	6	DNA_Only	reverse
4994	031f5fb7-bb85-4b33-9542-24fb547e6341	105.3831118644068	118	DNA_Only	reverse
4995	031f5fb7-bb85-4b33-9542-24fb547e6341	78.64644905660376	106	DNA_Only	reverse
5010	031f5fb7-bb85-4b33-9542-24fb547e6341	85.3296	4	DNA_Only	reverse
4979	032279f4-2b4b-49ab-b1c2-e1fca66fdda9	101.56766666666665	3	DNA_Only	reverse
4984	032279f4-2b4b-49ab-b1c2-e1fca66fdda9	80.32733333333333	3	DNA_Only	reverse
4994	032279f4-2b4b-49ab-b1c2-e1fca66fdda9	105.279	4	DNA_Only	reverse
4995	032279f4-2b4b-49ab-b1c2-e1fca66fdda9	79.30914374999999	16	DNA_Only	reverse
5010	032279f4-2b4b-49ab-b1c2-e1fca66fdda9	85.52610263157895	38	DNA_Only	reverse
4979	033a5da0-25c6-427e-b421-c5f9020ce1da	101.387	10	DNA_Only	reverse
4984	033a5da0-25c6-427e-b421-c5f9020ce1da	76.7306	5	DNA_Only	reverse
4994	033a5da0-25c6-427e-b421-c5f9020ce1da	95.8295	5	DNA_Only	reverse
4995	033a5da0-25c6-427e-b421-c5f9020ce1da	79.85527499999999	8	DNA_Only	reverse
5010	033a5da0-25c6-427e-b421-c5f9020ce1da	82.1248	16	DNA_Only	reverse
4984	033b6526-f750-414f-97ed-5a51ac2b6a1b	74.782	4	DNA_Only	reverse
4994	033b6526-f750-414f-97ed-5a51ac2b6a1b	104.96	10	DNA_Only	reverse
4995	033b6526-f750-414f-97ed-5a51ac2b6a1b	78.54292307692307	26	DNA_Only	reverse
4979	0346aa32-eabc-4b38-90f6-02d6d04aad1a	98.75003999999998	5	DNA_Only	reverse
4984	0346aa32-eabc-4b38-90f6-02d6d04aad1a	73.50379999999998	13	DNA_Only	reverse
4994	0346aa32-eabc-4b38-90f6-02d6d04aad1a	105.44146153846154	13	DNA_Only	reverse
4995	0346aa32-eabc-4b38-90f6-02d6d04aad1a	75.16163888888889	18	DNA_Only	reverse
5010	0346aa32-eabc-4b38-90f6-02d6d04aad1a	79.99334999999999	4	DNA_Only	reverse
4979	034a77cc-9a6b-4608-beec-2a35b82ba29d	100.42125454545454	11	DNA_Only	reverse
4984	034a77cc-9a6b-4608-beec-2a35b82ba29d	80.96233333333333	3	DNA_Only	reverse
4995	034a77cc-9a6b-4608-beec-2a35b82ba29d	77.1788	5	DNA_Only	reverse
5010	034a77cc-9a6b-4608-beec-2a35b82ba29d	84.40196666666667	3	DNA_Only	reverse
4979	034f6f88-2bb1-4c64-b48a-bf2cfc6f2712	100.829	5	DNA_Only	reverse
4994	034f6f88-2bb1-4c64-b48a-bf2cfc6f2712	104.143	8	DNA_Only	reverse
4995	034f6f88-2bb1-4c64-b48a-bf2cfc6f2712	77.9147	5	DNA_Only	reverse
4979	035aad27-db46-41e8-a84b-ee557a49b107	100.49197692307692	13	DNA_Only	reverse
4984	035aad27-db46-41e8-a84b-ee557a49b107	78.6537	3	DNA_Only	reverse
4994	035aad27-db46-41e8-a84b-ee557a49b107	107.08475000000001	8	DNA_Only	reverse
4995	035aad27-db46-41e8-a84b-ee557a49b107	78.2758	10	DNA_Only	reverse
5010	035aad27-db46-41e8-a84b-ee557a49b107	83.5794	5	DNA_Only	reverse
4979	035e26bc-93f3-4703-ae3f-6e3dd9e14cdb	99.96138571428571	7	DNA_Only	reverse
4984	035e26bc-93f3-4703-ae3f-6e3dd9e14cdb	82.05829999999999	3	DNA_Only	reverse
4994	035e26bc-93f3-4703-ae3f-6e3dd9e14cdb	106.21983333333334	18	DNA_Only	reverse
4995	035e26bc-93f3-4703-ae3f-6e3dd9e14cdb	77.0041	5	DNA_Only	reverse
4984	036ece39-8065-4ee2-9c38-0dbfba199a95	79.865	8	DNA_Only	reverse
4994	036ece39-8065-4ee2-9c38-0dbfba199a95	103.69846000000003	5	DNA_Only	reverse
4995	036ece39-8065-4ee2-9c38-0dbfba199a95	77.88206666666666	6	DNA_Only	reverse
5010	036ece39-8065-4ee2-9c38-0dbfba199a95	84.29262222222222	9	DNA_Only	reverse
4979	036f08dd-9a00-4444-811a-ecbf6119f977	100.74116666666666	9	DNA_Only	reverse
4984	036f08dd-9a00-4444-811a-ecbf6119f977	75.07856666666667	6	DNA_Only	reverse
4994	036f08dd-9a00-4444-811a-ecbf6119f977	107.37392857142856	14	DNA_Only	reverse
4995	036f08dd-9a00-4444-811a-ecbf6119f977	81.14984000000001	10	DNA_Only	reverse
5010	036f08dd-9a00-4444-811a-ecbf6119f977	82.83456666666667	3	DNA_Only	reverse
4979	037205aa-5394-48f9-ab7d-65b15a819dbe	102.52366666666667	6	DNA_Only	reverse
4984	037205aa-5394-48f9-ab7d-65b15a819dbe	74.5961	4	DNA_Only	reverse
4994	037205aa-5394-48f9-ab7d-65b15a819dbe	106.04700000000001	3	DNA_Only	reverse
4995	037205aa-5394-48f9-ab7d-65b15a819dbe	78.33194285714285	7	DNA_Only	reverse
4979	0372551e-12d8-4ca6-bda4-488a95025229	99.90466666666667	6	DNA_Only	reverse
4984	0372551e-12d8-4ca6-bda4-488a95025229	79.41544999999999	4	DNA_Only	reverse
4994	0372551e-12d8-4ca6-bda4-488a95025229	105.22528571428573	7	DNA_Only	reverse
4995	0372551e-12d8-4ca6-bda4-488a95025229	78.94049999999999	6	DNA_Only	reverse
5010	0372551e-12d8-4ca6-bda4-488a95025229	85.7735	5	DNA_Only	reverse
4979	0373c80b-fa05-4da9-9143-a37d58651877	101.535	16	DNA_Only	reverse
4984	0373c80b-fa05-4da9-9143-a37d58651877	78.6351	5	DNA_Only	reverse
4994	0373c80b-fa05-4da9-9143-a37d58651877	101.68647999999999	10	DNA_Only	reverse
4995	0373c80b-fa05-4da9-9143-a37d58651877	78.295	8	DNA_Only	reverse
5010	0373c80b-fa05-4da9-9143-a37d58651877	82.12786285714284	35	DNA_Only	reverse
4979	03756444-42c8-4178-9a90-3f16f2394a3d	101.27202857142856	7	DNA_Only	reverse
4984	03756444-42c8-4178-9a90-3f16f2394a3d	78.99346666666666	6	DNA_Only	reverse
4994	03756444-42c8-4178-9a90-3f16f2394a3d	106.8577619047619	21	DNA_Only	reverse
4995	03756444-42c8-4178-9a90-3f16f2394a3d	78.28607142857143	7	DNA_Only	reverse
4979	037c20cf-27c1-4fd1-abd0-6f518ca980e0	98.95882857142858	7	DNA_Only	reverse
4994	037c20cf-27c1-4fd1-abd0-6f518ca980e0	103.713	5	DNA_Only	reverse
4995	037c20cf-27c1-4fd1-abd0-6f518ca980e0	78.4495	5	DNA_Only	reverse
5010	037c20cf-27c1-4fd1-abd0-6f518ca980e0	84.618	4	DNA_Only	reverse
4979	037c699f-a63e-4c45-b257-4e09cf539013	100.30206666666668	6	DNA_Only	reverse
4984	037c699f-a63e-4c45-b257-4e09cf539013	78.8473	3	DNA_Only	reverse
4994	037c699f-a63e-4c45-b257-4e09cf539013	105.13047499999999	4	DNA_Only	reverse
4995	037c699f-a63e-4c45-b257-4e09cf539013	77.87667272727272	11	DNA_Only	reverse
5010	037c699f-a63e-4c45-b257-4e09cf539013	96.51828571428571	7	DNA_Only	reverse
4979	037d181b-1d09-46b6-89e7-83bfb111b7f3	99.2583	10	DNA_Only	reverse
4984	037d181b-1d09-46b6-89e7-83bfb111b7f3	75.86422857142858	7	DNA_Only	reverse
4994	037d181b-1d09-46b6-89e7-83bfb111b7f3	106.583	5	DNA_Only	reverse
4995	037d181b-1d09-46b6-89e7-83bfb111b7f3	75.16841333333333	15	DNA_Only	reverse
5010	037d181b-1d09-46b6-89e7-83bfb111b7f3	84.8239	3	DNA_Only	reverse
4979	037e0b68-16a7-4f2a-b2fd-69ef05473bbd	101.18394166666667	12	DNA_Only	reverse
4994	037e0b68-16a7-4f2a-b2fd-69ef05473bbd	99.51999999999998	3	DNA_Only	reverse
4995	037e0b68-16a7-4f2a-b2fd-69ef05473bbd	77.95482105263159	19	DNA_Only	reverse
5010	037e0b68-16a7-4f2a-b2fd-69ef05473bbd	86.18841904761905	21	DNA_Only	reverse
4979	0380903b-2c81-4789-97ab-875bac6751c4	101.582	4	DNA_Only	reverse
4984	0380903b-2c81-4789-97ab-875bac6751c4	77.06803333333333	6	DNA_Only	reverse
4994	0380903b-2c81-4789-97ab-875bac6751c4	106.70522222222222	9	DNA_Only	reverse
4995	0380903b-2c81-4789-97ab-875bac6751c4	77.6847	26	DNA_Only	reverse
5010	0380903b-2c81-4789-97ab-875bac6751c4	84.02463333333334	12	DNA_Only	reverse
4979	0385e8e4-c62e-4937-8298-3851b4f0f5f4	100.31487692307694	13	DNA_Only	reverse
4984	0385e8e4-c62e-4937-8298-3851b4f0f5f4	77.0645	4	DNA_Only	reverse
4994	0385e8e4-c62e-4937-8298-3851b4f0f5f4	102.685	5	DNA_Only	reverse
4995	0385e8e4-c62e-4937-8298-3851b4f0f5f4	77.8455	5	DNA_Only	reverse
5010	0385e8e4-c62e-4937-8298-3851b4f0f5f4	83.75749090909092	11	DNA_Only	reverse
4984	03874577-2fa3-458e-8ea6-ab87b691fc01	78.75959999999999	3	DNA_Only	reverse
4994	03874577-2fa3-458e-8ea6-ab87b691fc01	105.124	10	DNA_Only	reverse
4995	03874577-2fa3-458e-8ea6-ab87b691fc01	78.67433076923076	13	DNA_Only	reverse
5010	03874577-2fa3-458e-8ea6-ab87b691fc01	87.20709444444444	18	DNA_Only	reverse
4979	03877e0a-d509-468d-a10a-af6a132d819b	100.984	5	DNA_Only	reverse
4984	03877e0a-d509-468d-a10a-af6a132d819b	78.2629	6	DNA_Only	reverse
4994	03877e0a-d509-468d-a10a-af6a132d819b	103.49038333333333	6	DNA_Only	reverse
4995	03877e0a-d509-468d-a10a-af6a132d819b	76.89129047619046	21	DNA_Only	reverse
5010	03877e0a-d509-468d-a10a-af6a132d819b	81.6137	3	DNA_Only	reverse
4979	039bfd2b-8f82-4e8d-91d8-7db087e5168e	98.4943	5	DNA_Only	reverse
4984	039bfd2b-8f82-4e8d-91d8-7db087e5168e	76.85165714285714	7	DNA_Only	reverse
4994	039bfd2b-8f82-4e8d-91d8-7db087e5168e	103.59792631578948	19	DNA_Only	reverse
4995	039bfd2b-8f82-4e8d-91d8-7db087e5168e	80.51281818181818	11	DNA_Only	reverse
5010	039bfd2b-8f82-4e8d-91d8-7db087e5168e	83.72441999999998	5	DNA_Only	reverse
4979	039ee5d2-5017-492f-bb65-abe57cf97672	101.47406666666667	6	DNA_Only	reverse
4984	039ee5d2-5017-492f-bb65-abe57cf97672	79.73453333333333	3	DNA_Only	reverse
4994	039ee5d2-5017-492f-bb65-abe57cf97672	104.71535600000001	25	DNA_Only	reverse
4995	039ee5d2-5017-492f-bb65-abe57cf97672	77.4123	10	DNA_Only	reverse
5010	039ee5d2-5017-492f-bb65-abe57cf97672	84.3511	4	DNA_Only	reverse
4979	03a1ef13-c4c1-4c62-bf18-84526c7759f3	100.692	13	DNA_Only	reverse
4984	03a1ef13-c4c1-4c62-bf18-84526c7759f3	77.16731578947369	19	DNA_Only	reverse
4994	03a1ef13-c4c1-4c62-bf18-84526c7759f3	103.62448000000002	5	DNA_Only	reverse
4995	03a1ef13-c4c1-4c62-bf18-84526c7759f3	78.07974999999999	8	DNA_Only	reverse
5010	03a1ef13-c4c1-4c62-bf18-84526c7759f3	84.34110909090909	11	DNA_Only	reverse
4979	03a4ba17-e8ba-45c4-9cbf-2ae83644b4e8	101.35738333333332	6	DNA_Only	reverse
4984	03a4ba17-e8ba-45c4-9cbf-2ae83644b4e8	75.44141818181818	11	DNA_Only	reverse
4994	03a4ba17-e8ba-45c4-9cbf-2ae83644b4e8	106.16125384615385	13	DNA_Only	reverse
4995	03a4ba17-e8ba-45c4-9cbf-2ae83644b4e8	76.93474166666667	24	DNA_Only	reverse
5010	03a4ba17-e8ba-45c4-9cbf-2ae83644b4e8	82.48140000000001	8	DNA_Only	reverse
4979	03a834fa-6879-4194-95fa-22bb34ec5371	100.17613333333334	3	DNA_Only	reverse
4984	03a834fa-6879-4194-95fa-22bb34ec5371	80.45630000000001	5	DNA_Only	reverse
4994	03a834fa-6879-4194-95fa-22bb34ec5371	105.96633333333331	15	DNA_Only	reverse
4995	03a834fa-6879-4194-95fa-22bb34ec5371	79.61445384615384	13	DNA_Only	reverse
5010	03a834fa-6879-4194-95fa-22bb34ec5371	85.831	5	DNA_Only	reverse
4979	03a879c3-1af0-4b7f-a378-dc7b62c52968	96.84928333333335	6	DNA_Only	reverse
4984	03a879c3-1af0-4b7f-a378-dc7b62c52968	77.02348333333335	6	DNA_Only	reverse
4994	03a879c3-1af0-4b7f-a378-dc7b62c52968	103.79319166666669	12	DNA_Only	reverse
4995	03a879c3-1af0-4b7f-a378-dc7b62c52968	76.63411666666667	12	DNA_Only	reverse
5010	03a879c3-1af0-4b7f-a378-dc7b62c52968	80.66232857142857	7	DNA_Only	reverse
4979	03acb2de-22be-48b7-8aec-6028d79dd8a7	98.48661666666665	6	DNA_Only	reverse
4984	03acb2de-22be-48b7-8aec-6028d79dd8a7	80.00972857142857	7	DNA_Only	reverse
4994	03acb2de-22be-48b7-8aec-6028d79dd8a7	106.222	8	DNA_Only	reverse
4995	03acb2de-22be-48b7-8aec-6028d79dd8a7	77.83187857142856	14	DNA_Only	reverse
5010	03acb2de-22be-48b7-8aec-6028d79dd8a7	84.07336842105263	19	DNA_Only	reverse
4979	03b1bd8a-9630-4f63-88c0-8dae4a281f7a	101.162	4	DNA_Only	reverse
4984	03b1bd8a-9630-4f63-88c0-8dae4a281f7a	80.4194	8	DNA_Only	reverse
4994	03b1bd8a-9630-4f63-88c0-8dae4a281f7a	102.73136666666666	3	DNA_Only	reverse
5010	03b1bd8a-9630-4f63-88c0-8dae4a281f7a	83.23587017543859	57	DNA_Only	reverse
4979	03b47f0a-4237-4bfb-b2c6-f8bfcf72b2bb	102.97011428571429	7	DNA_Only	reverse
4984	03b47f0a-4237-4bfb-b2c6-f8bfcf72b2bb	76.87671000000002	10	DNA_Only	reverse
4994	03b47f0a-4237-4bfb-b2c6-f8bfcf72b2bb	104.58225714285716	7	DNA_Only	reverse
4995	03b47f0a-4237-4bfb-b2c6-f8bfcf72b2bb	77.11125714285716	7	DNA_Only	reverse
5010	03b47f0a-4237-4bfb-b2c6-f8bfcf72b2bb	84.2307	6	DNA_Only	reverse
4979	03b6f4a3-ce61-4457-90f0-7e77b426d87c	100.25014285714285	7	DNA_Only	reverse
4984	03b6f4a3-ce61-4457-90f0-7e77b426d87c	81.2998	4	DNA_Only	reverse
4994	03b6f4a3-ce61-4457-90f0-7e77b426d87c	105.5472857142857	14	DNA_Only	reverse
4995	03b6f4a3-ce61-4457-90f0-7e77b426d87c	78.02659285714287	14	DNA_Only	reverse
5010	03b6f4a3-ce61-4457-90f0-7e77b426d87c	84.975	7	DNA_Only	reverse
4979	03b7d0c7-a25f-4fd6-93e9-1ae2fda00d16	101.54761428571429	7	DNA_Only	reverse
4984	03b7d0c7-a25f-4fd6-93e9-1ae2fda00d16	80.76270000000001	6	DNA_Only	reverse
4994	03b7d0c7-a25f-4fd6-93e9-1ae2fda00d16	104.72663333333334	6	DNA_Only	reverse
4995	03b7d0c7-a25f-4fd6-93e9-1ae2fda00d16	78.19322222222222	9	DNA_Only	reverse
5010	03b7d0c7-a25f-4fd6-93e9-1ae2fda00d16	84.24144285714286	14	DNA_Only	reverse
4979	03b98cc6-7f0c-4386-864c-c95867a50b32	102.038	5	DNA_Only	reverse
4984	03b98cc6-7f0c-4386-864c-c95867a50b32	78.88794999999999	4	DNA_Only	reverse
4995	03b98cc6-7f0c-4386-864c-c95867a50b32	80.25113333333333	3	DNA_Only	reverse
4979	03bafac0-e2ae-414a-a7b5-facd890a3d34	102.32033333333334	3	DNA_Only	reverse
4994	03bafac0-e2ae-414a-a7b5-facd890a3d34	106.06800000000001	5	DNA_Only	reverse
4995	03bafac0-e2ae-414a-a7b5-facd890a3d34	78.79152666666666	30	DNA_Only	reverse
5010	03bafac0-e2ae-414a-a7b5-facd890a3d34	80.84966666666666	3	DNA_Only	reverse
4979	03bbb1ac-1842-4def-bb07-278a4a5a2ac1	101.85720714285712	14	DNA_Only	reverse
4984	03bbb1ac-1842-4def-bb07-278a4a5a2ac1	79.31883333333334	6	DNA_Only	reverse
5010	03bbb1ac-1842-4def-bb07-278a4a5a2ac1	85.32696000000001	5	DNA_Only	reverse
4979	03c59336-1376-4b39-8c7c-e2fa8bafc6e3	102.10764999999999	6	DNA_Only	reverse
4984	03c59336-1376-4b39-8c7c-e2fa8bafc6e3	80.4191	5	DNA_Only	reverse
4994	03c59336-1376-4b39-8c7c-e2fa8bafc6e3	105.00257500000001	8	DNA_Only	reverse
4995	03c59336-1376-4b39-8c7c-e2fa8bafc6e3	78.53905714285713	7	DNA_Only	reverse
5010	03c59336-1376-4b39-8c7c-e2fa8bafc6e3	87.0537	3	DNA_Only	reverse
4984	03c60e45-615b-49b8-9691-c04ba13fcefa	74.98712499999999	4	DNA_Only	reverse
4994	03c60e45-615b-49b8-9691-c04ba13fcefa	106.55402222222223	18	DNA_Only	reverse
4995	03c60e45-615b-49b8-9691-c04ba13fcefa	77.3546	4	DNA_Only	reverse
4984	03c77de1-fb4f-4eab-9fb6-6bdfc0d31f0c	74.13512857142857	14	DNA_Only	reverse
4994	03c77de1-fb4f-4eab-9fb6-6bdfc0d31f0c	106.98266666666666	6	DNA_Only	reverse
4995	03c77de1-fb4f-4eab-9fb6-6bdfc0d31f0c	77.9744	15	DNA_Only	reverse
5010	03c77de1-fb4f-4eab-9fb6-6bdfc0d31f0c	82.2115	4	DNA_Only	reverse
4979	03c9e9b7-d7b2-4e5a-bd7a-683a0baa6825	102.30828888888888	9	DNA_Only	reverse
4984	03c9e9b7-d7b2-4e5a-bd7a-683a0baa6825	70.7127	4	DNA_Only	reverse
4994	03c9e9b7-d7b2-4e5a-bd7a-683a0baa6825	107.2547142857143	21	DNA_Only	reverse
4995	03c9e9b7-d7b2-4e5a-bd7a-683a0baa6825	78.7787	25	DNA_Only	reverse
5010	03c9e9b7-d7b2-4e5a-bd7a-683a0baa6825	79.1858	5	DNA_Only	reverse
4979	03ccad83-7f96-48e7-be26-174c9bea6280	98.984	4	DNA_Only	reverse
4984	03ccad83-7f96-48e7-be26-174c9bea6280	76.1917	8	DNA_Only	reverse
4994	03ccad83-7f96-48e7-be26-174c9bea6280	104.0520142857143	7	DNA_Only	reverse
4995	03ccad83-7f96-48e7-be26-174c9bea6280	80.0472	14	DNA_Only	reverse
5010	03ccad83-7f96-48e7-be26-174c9bea6280	84.3168	10	DNA_Only	reverse
4979	03e17ef7-38fa-4089-a8f4-7e145ce7b3ba	100.377	4	DNA_Only	reverse
4984	03e17ef7-38fa-4089-a8f4-7e145ce7b3ba	72.96061818181819	11	DNA_Only	reverse
4994	03e17ef7-38fa-4089-a8f4-7e145ce7b3ba	104.512	5	DNA_Only	reverse
4995	03e17ef7-38fa-4089-a8f4-7e145ce7b3ba	78.8337	11	DNA_Only	reverse
5010	03e17ef7-38fa-4089-a8f4-7e145ce7b3ba	84.5953	16	DNA_Only	reverse
4979	03e53f6e-69ef-474c-995e-de90abc96c20	99.78556666666667	3	DNA_Only	reverse
4984	03e53f6e-69ef-474c-995e-de90abc96c20	80.1274	5	DNA_Only	reverse
4994	03e53f6e-69ef-474c-995e-de90abc96c20	103.40130500000001	20	DNA_Only	reverse
4995	03e53f6e-69ef-474c-995e-de90abc96c20	78.97415833333334	12	DNA_Only	reverse
5010	03e53f6e-69ef-474c-995e-de90abc96c20	84.82567142857144	7	DNA_Only	reverse
4979	03f230e6-ef4f-4e14-bdfa-38c6659b61da	94.6823	4	DNA_Only	reverse
4984	03f230e6-ef4f-4e14-bdfa-38c6659b61da	77.6137	7	DNA_Only	reverse
4994	03f230e6-ef4f-4e14-bdfa-38c6659b61da	105.26362307692308	13	DNA_Only	reverse
4995	03f230e6-ef4f-4e14-bdfa-38c6659b61da	78.52950909090909	11	DNA_Only	reverse
5010	03f230e6-ef4f-4e14-bdfa-38c6659b61da	89.5509	3	DNA_Only	reverse
4979	03f29510-fb0c-488f-8fc0-0a7a7a054009	99.06543333333333	3	DNA_Only	reverse
4984	03f29510-fb0c-488f-8fc0-0a7a7a054009	76.8368	4	DNA_Only	reverse
4994	03f29510-fb0c-488f-8fc0-0a7a7a054009	106.64250000000001	4	DNA_Only	reverse
4995	03f29510-fb0c-488f-8fc0-0a7a7a054009	76.5539	7	DNA_Only	reverse
5010	03f29510-fb0c-488f-8fc0-0a7a7a054009	86.17472000000001	5	DNA_Only	reverse
4979	03f6d4e9-b37a-4b39-9d04-6bff8b546f75	101.403	8	DNA_Only	reverse
4984	03f6d4e9-b37a-4b39-9d04-6bff8b546f75	82.9723	4	DNA_Only	reverse
4994	03f6d4e9-b37a-4b39-9d04-6bff8b546f75	106.919	15	DNA_Only	reverse
4995	03f6d4e9-b37a-4b39-9d04-6bff8b546f75	77.59800555555555	18	DNA_Only	reverse
5010	03f6d4e9-b37a-4b39-9d04-6bff8b546f75	85.0241	21	DNA_Only	reverse
4979	03fe3c20-60de-4eb1-b19e-a95c16df6f58	100.541	5	DNA_Only	reverse
4984	03fe3c20-60de-4eb1-b19e-a95c16df6f58	82.5747	5	DNA_Only	reverse
4994	03fe3c20-60de-4eb1-b19e-a95c16df6f58	107.94333333333334	3	DNA_Only	reverse
4995	03fe3c20-60de-4eb1-b19e-a95c16df6f58	79.4457	8	DNA_Only	reverse
4979	0407f8ad-0958-4f7d-b464-8ada93ce84f6	100.31496666666666	9	DNA_Only	reverse
4984	0407f8ad-0958-4f7d-b464-8ada93ce84f6	78.7468	5	DNA_Only	reverse
4994	0407f8ad-0958-4f7d-b464-8ada93ce84f6	109.081	8	DNA_Only	reverse
4995	0407f8ad-0958-4f7d-b464-8ada93ce84f6	81.07312857142857	7	DNA_Only	reverse
5010	0407f8ad-0958-4f7d-b464-8ada93ce84f6	83.82175000000001	4	DNA_Only	reverse
4979	0418ab3e-90e8-4182-bae0-30f61c52cd91	99.26576666666666	6	DNA_Only	reverse
4984	0418ab3e-90e8-4182-bae0-30f61c52cd91	74.85669166666666	12	DNA_Only	reverse
4994	0418ab3e-90e8-4182-bae0-30f61c52cd91	105.812	4	DNA_Only	reverse
4995	0418ab3e-90e8-4182-bae0-30f61c52cd91	79.70968888888889	9	DNA_Only	reverse
4979	0418c8cf-411e-4e58-9225-228d09b61525	100.78275882352942	17	DNA_Only	reverse
4984	0418c8cf-411e-4e58-9225-228d09b61525	77.1493	5	DNA_Only	reverse
4994	0418c8cf-411e-4e58-9225-228d09b61525	106.226	8	DNA_Only	reverse
4995	0418c8cf-411e-4e58-9225-228d09b61525	78.2992	8	DNA_Only	reverse
5010	0418c8cf-411e-4e58-9225-228d09b61525	80.4817	4	DNA_Only	reverse
4979	041cc4d9-3cde-47d0-8afb-85ddf64493b8	101.671	8	DNA_Only	reverse
4984	041cc4d9-3cde-47d0-8afb-85ddf64493b8	81.33336666666666	6	DNA_Only	reverse
4994	041cc4d9-3cde-47d0-8afb-85ddf64493b8	106.82916666666667	12	DNA_Only	reverse
4995	041cc4d9-3cde-47d0-8afb-85ddf64493b8	77.73316315789474	19	DNA_Only	reverse
5010	041cc4d9-3cde-47d0-8afb-85ddf64493b8	83.8258	6	DNA_Only	reverse
4979	0423de01-5b3c-4676-a906-b335a3006cb8	103.02612500000001	8	DNA_Only	reverse
4984	0423de01-5b3c-4676-a906-b335a3006cb8	76.1402	4	DNA_Only	reverse
4994	0423de01-5b3c-4676-a906-b335a3006cb8	108.33850000000001	6	DNA_Only	reverse
4995	0423de01-5b3c-4676-a906-b335a3006cb8	76.89564444444444	9	DNA_Only	reverse
5010	0423de01-5b3c-4676-a906-b335a3006cb8	87.0005	8	DNA_Only	reverse
4979	0423fe40-1281-4974-909b-3a96ea33eb6e	102.98333333333333	3	DNA_Only	reverse
4984	0423fe40-1281-4974-909b-3a96ea33eb6e	80.3214	4	DNA_Only	reverse
4994	0423fe40-1281-4974-909b-3a96ea33eb6e	106.06333333333333	6	DNA_Only	reverse
4995	0423fe40-1281-4974-909b-3a96ea33eb6e	78.60514545454545	22	DNA_Only	reverse
4979	04242a89-ef56-4e3a-8dde-ee10928aef2a	99.4148	14	DNA_Only	reverse
4984	04242a89-ef56-4e3a-8dde-ee10928aef2a	76.07825555555557	9	DNA_Only	reverse
4994	04242a89-ef56-4e3a-8dde-ee10928aef2a	102.64778181818183	11	DNA_Only	reverse
4995	04242a89-ef56-4e3a-8dde-ee10928aef2a	79.00285454545455	11	DNA_Only	reverse
5010	04242a89-ef56-4e3a-8dde-ee10928aef2a	86.4568	47	DNA_Only	reverse
4979	042b210e-f53e-47c3-8ed7-eff0c69e2a36	100.21763333333332	3	DNA_Only	reverse
4994	042b210e-f53e-47c3-8ed7-eff0c69e2a36	98.51284000000001	15	DNA_Only	reverse
4979	042f3d22-84b3-417b-80ca-261e6d95b305	98.4847	8	DNA_Only	reverse
4984	042f3d22-84b3-417b-80ca-261e6d95b305	76.2621	4	DNA_Only	reverse
4994	042f3d22-84b3-417b-80ca-261e6d95b305	100.83243999999999	5	DNA_Only	reverse
4995	042f3d22-84b3-417b-80ca-261e6d95b305	77.59188333333333	6	DNA_Only	reverse
4979	042f4174-2c35-4246-995c-92397d09d357	99.70029999999998	12	DNA_Only	reverse
4984	042f4174-2c35-4246-995c-92397d09d357	79.03463333333333	3	DNA_Only	reverse
4994	042f4174-2c35-4246-995c-92397d09d357	106.498	8	DNA_Only	reverse
4995	042f4174-2c35-4246-995c-92397d09d357	78.0719	6	DNA_Only	reverse
4979	044723a0-4bf0-4da7-9f4c-9f181f7cd9df	100.80996666666667	18	DNA_Only	reverse
4984	044723a0-4bf0-4da7-9f4c-9f181f7cd9df	77.93776666666666	3	DNA_Only	reverse
4994	044723a0-4bf0-4da7-9f4c-9f181f7cd9df	107.10874999999999	4	DNA_Only	reverse
4995	044723a0-4bf0-4da7-9f4c-9f181f7cd9df	77.84937272727272	11	DNA_Only	reverse
5010	044723a0-4bf0-4da7-9f4c-9f181f7cd9df	82.15136666666666	6	DNA_Only	reverse
4979	0447f133-269c-45ba-a45f-68fe9f795b25	101.59621666666668	6	DNA_Only	reverse
4984	0447f133-269c-45ba-a45f-68fe9f795b25	75.53900869565217	23	DNA_Only	reverse
4994	0447f133-269c-45ba-a45f-68fe9f795b25	106.01374999999997	12	DNA_Only	reverse
4995	0447f133-269c-45ba-a45f-68fe9f795b25	79.04042727272729	11	DNA_Only	reverse
5010	0447f133-269c-45ba-a45f-68fe9f795b25	81.0163	5	DNA_Only	reverse
4979	0453a788-0cb9-47c8-b6e4-24b7b91cdf26	99.72184285714287	7	DNA_Only	reverse
4984	0453a788-0cb9-47c8-b6e4-24b7b91cdf26	73.86540000000001	6	DNA_Only	reverse
4994	0453a788-0cb9-47c8-b6e4-24b7b91cdf26	103.522	4	DNA_Only	reverse
4995	0453a788-0cb9-47c8-b6e4-24b7b91cdf26	79.22024444444445	9	DNA_Only	reverse
5010	0453a788-0cb9-47c8-b6e4-24b7b91cdf26	83.6774	4	DNA_Only	reverse
4979	045a988f-be4e-4eab-81a3-cf995a51e7c0	99.5791	4	DNA_Only	reverse
4984	045a988f-be4e-4eab-81a3-cf995a51e7c0	76.23343750000001	8	DNA_Only	reverse
4994	045a988f-be4e-4eab-81a3-cf995a51e7c0	104.62381176470588	17	DNA_Only	reverse
4995	045a988f-be4e-4eab-81a3-cf995a51e7c0	79.49680000000001	4	DNA_Only	reverse
5010	045a988f-be4e-4eab-81a3-cf995a51e7c0	83.67828461538463	13	DNA_Only	reverse
4979	046167a7-fbc0-4e90-9a6c-78b19523dd98	98.14425999999999	5	DNA_Only	reverse
4984	046167a7-fbc0-4e90-9a6c-78b19523dd98	81.0731	4	DNA_Only	reverse
4994	046167a7-fbc0-4e90-9a6c-78b19523dd98	106.60053333333332	15	DNA_Only	reverse
4995	046167a7-fbc0-4e90-9a6c-78b19523dd98	76.8521	16	DNA_Only	reverse
5010	046167a7-fbc0-4e90-9a6c-78b19523dd98	88.416	4	DNA_Only	reverse
4979	0467f468-16b5-4000-acd8-b0a82c36f3d9	102.225	4	DNA_Only	reverse
4984	0467f468-16b5-4000-acd8-b0a82c36f3d9	82.3629	4	DNA_Only	reverse
4994	0467f468-16b5-4000-acd8-b0a82c36f3d9	106.49499999999999	13	DNA_Only	reverse
4995	0467f468-16b5-4000-acd8-b0a82c36f3d9	78.73853636363637	11	DNA_Only	reverse
5010	0467f468-16b5-4000-acd8-b0a82c36f3d9	84.78018974358974	39	DNA_Only	reverse
4979	047f24a0-fb04-4859-a5d7-293b9b68acf1	102.64821428571429	14	DNA_Only	reverse
4984	047f24a0-fb04-4859-a5d7-293b9b68acf1	78.9762	5	DNA_Only	reverse
4994	047f24a0-fb04-4859-a5d7-293b9b68acf1	104.882	16	DNA_Only	reverse
4995	047f24a0-fb04-4859-a5d7-293b9b68acf1	78.157	30	DNA_Only	reverse
5010	047f24a0-fb04-4859-a5d7-293b9b68acf1	85.6154	5	DNA_Only	reverse
4979	0483b7d7-262a-4757-ac89-1c4e5204a310	100.61736666666667	3	DNA_Only	reverse
4984	0483b7d7-262a-4757-ac89-1c4e5204a310	78.31058888888889	9	DNA_Only	reverse
4994	0483b7d7-262a-4757-ac89-1c4e5204a310	105.573	8	DNA_Only	reverse
4995	0483b7d7-262a-4757-ac89-1c4e5204a310	78.03257500000001	12	DNA_Only	reverse
5010	0483b7d7-262a-4757-ac89-1c4e5204a310	89.37528571428572	7	DNA_Only	reverse
4979	048e0a3e-0939-483f-8d90-b913a6b262fd	100.84069999999998	7	DNA_Only	reverse
4984	048e0a3e-0939-483f-8d90-b913a6b262fd	78.59922499999999	4	DNA_Only	reverse
4994	048e0a3e-0939-483f-8d90-b913a6b262fd	105.34	5	DNA_Only	reverse
4995	048e0a3e-0939-483f-8d90-b913a6b262fd	76.1509	4	DNA_Only	reverse
5010	048e0a3e-0939-483f-8d90-b913a6b262fd	85.23746428571428	14	DNA_Only	reverse
4979	04a2fd87-0c05-4203-9969-df43768bf01e	98.81099999999999	6	DNA_Only	reverse
4994	04a2fd87-0c05-4203-9969-df43768bf01e	103.93002000000001	10	DNA_Only	reverse
4995	04a2fd87-0c05-4203-9969-df43768bf01e	76.93902727272727	11	DNA_Only	reverse
5010	04a2fd87-0c05-4203-9969-df43768bf01e	81.0789	5	DNA_Only	reverse
4979	04a8f50a-674a-4f80-9edb-dd2864ae8db7	102.988	5	DNA_Only	reverse
4984	04a8f50a-674a-4f80-9edb-dd2864ae8db7	75.89213636363637	11	DNA_Only	reverse
4994	04a8f50a-674a-4f80-9edb-dd2864ae8db7	101.82666666666667	3	DNA_Only	reverse
4995	04a8f50a-674a-4f80-9edb-dd2864ae8db7	77.5044	5	DNA_Only	reverse
5010	04a8f50a-674a-4f80-9edb-dd2864ae8db7	84.7594	8	DNA_Only	reverse
4979	04aad278-2337-4d04-a220-1b5ec1af72f1	99.40213333333332	3	DNA_Only	reverse
4984	04aad278-2337-4d04-a220-1b5ec1af72f1	75.1216	4	DNA_Only	reverse
4994	04aad278-2337-4d04-a220-1b5ec1af72f1	107.43475000000001	8	DNA_Only	reverse
4995	04aad278-2337-4d04-a220-1b5ec1af72f1	78.81139999999999	23	DNA_Only	reverse
5010	04aad278-2337-4d04-a220-1b5ec1af72f1	86.37690000000002	3	DNA_Only	reverse
4979	04adbb76-c40c-4c5c-8ce7-53a542b3a8ce	101.12635555555556	9	DNA_Only	reverse
4984	04adbb76-c40c-4c5c-8ce7-53a542b3a8ce	75.2393	6	DNA_Only	reverse
4994	04adbb76-c40c-4c5c-8ce7-53a542b3a8ce	106.048	9	DNA_Only	reverse
4995	04adbb76-c40c-4c5c-8ce7-53a542b3a8ce	78.38217272727273	11	DNA_Only	reverse
5010	04adbb76-c40c-4c5c-8ce7-53a542b3a8ce	84.79246666666667	6	DNA_Only	reverse
4979	04af526e-bc8c-4b99-acef-3eac76ee3606	101.2570117647059	17	DNA_Only	reverse
4994	04af526e-bc8c-4b99-acef-3eac76ee3606	106.24	10	DNA_Only	reverse
4995	04af526e-bc8c-4b99-acef-3eac76ee3606	78.52519000000001	10	DNA_Only	reverse
5010	04af526e-bc8c-4b99-acef-3eac76ee3606	84.46814000000002	5	DNA_Only	reverse
4979	04b057ed-f912-4bb2-9b50-786e43eee65a	101.246	8	DNA_Only	reverse
4984	04b057ed-f912-4bb2-9b50-786e43eee65a	79.27985555555556	9	DNA_Only	reverse
4994	04b057ed-f912-4bb2-9b50-786e43eee65a	106.90366666666667	3	DNA_Only	reverse
4995	04b057ed-f912-4bb2-9b50-786e43eee65a	78.85180909090909	11	DNA_Only	reverse
5010	04b057ed-f912-4bb2-9b50-786e43eee65a	84.20819999999999	6	DNA_Only	reverse
4979	04b6e294-b692-4eb7-a122-b33055b168e2	100.45951666666667	6	DNA_Only	reverse
4984	04b6e294-b692-4eb7-a122-b33055b168e2	73.73049047619048	21	DNA_Only	reverse
4994	04b6e294-b692-4eb7-a122-b33055b168e2	107.42	8	DNA_Only	reverse
4995	04b6e294-b692-4eb7-a122-b33055b168e2	80.06890999999999	10	DNA_Only	reverse
4984	04b70d1e-c23d-4826-bfb4-be85f1b66845	75.60613333333332	15	DNA_Only	reverse
4994	04b70d1e-c23d-4826-bfb4-be85f1b66845	105.10024999999997	12	DNA_Only	reverse
4995	04b70d1e-c23d-4826-bfb4-be85f1b66845	77.88606363636363	22	DNA_Only	reverse
5010	04b70d1e-c23d-4826-bfb4-be85f1b66845	93.13175454545454	11	DNA_Only	reverse
4979	04bd0091-5002-4f53-93fb-f67452785175	102.50047619047618	21	DNA_Only	reverse
4984	04bd0091-5002-4f53-93fb-f67452785175	81.01874000000001	5	DNA_Only	reverse
4994	04bd0091-5002-4f53-93fb-f67452785175	104.86534999999999	22	DNA_Only	reverse
4995	04bd0091-5002-4f53-93fb-f67452785175	78.08250833333334	24	DNA_Only	reverse
5010	04bd0091-5002-4f53-93fb-f67452785175	82.94348666666664	15	DNA_Only	reverse
4979	04ca524c-47ae-4678-9fc0-1a3ca0724458	100.553	3	DNA_Only	reverse
4984	04ca524c-47ae-4678-9fc0-1a3ca0724458	76.0688	10	DNA_Only	reverse
4994	04ca524c-47ae-4678-9fc0-1a3ca0724458	108.11266666666667	9	DNA_Only	reverse
4995	04ca524c-47ae-4678-9fc0-1a3ca0724458	76.83764285714287	7	DNA_Only	reverse
5010	04ca524c-47ae-4678-9fc0-1a3ca0724458	83.3712	3	DNA_Only	reverse
4979	04cece15-e025-4b14-a64d-948f310df6a6	101.4740857142857	14	DNA_Only	reverse
4984	04cece15-e025-4b14-a64d-948f310df6a6	74.4415	4	DNA_Only	reverse
4994	04cece15-e025-4b14-a64d-948f310df6a6	105.959	7	DNA_Only	reverse
4995	04cece15-e025-4b14-a64d-948f310df6a6	77.7566	6	DNA_Only	reverse
5010	04cece15-e025-4b14-a64d-948f310df6a6	85.72463333333333	3	DNA_Only	reverse
4979	04d3d0da-076b-4e95-ac7b-bc747fb7e3ec	98.85083333333334	6	DNA_Only	reverse
4984	04d3d0da-076b-4e95-ac7b-bc747fb7e3ec	77.5847	6	DNA_Only	reverse
4994	04d3d0da-076b-4e95-ac7b-bc747fb7e3ec	105.92259999999999	5	DNA_Only	reverse
4995	04d3d0da-076b-4e95-ac7b-bc747fb7e3ec	79.22230714285713	14	DNA_Only	reverse
5010	04d3d0da-076b-4e95-ac7b-bc747fb7e3ec	83.39679285714286	14	DNA_Only	reverse
4979	04e158e6-1e0a-49aa-bc23-3befe4db5a3f	100.055	3	DNA_Only	reverse
4984	04e158e6-1e0a-49aa-bc23-3befe4db5a3f	76.58641428571427	7	DNA_Only	reverse
4994	04e158e6-1e0a-49aa-bc23-3befe4db5a3f	108.11234615384615	13	DNA_Only	reverse
4995	04e158e6-1e0a-49aa-bc23-3befe4db5a3f	77.48900540540541	37	DNA_Only	reverse
5010	04e158e6-1e0a-49aa-bc23-3befe4db5a3f	84.17927586206896	29	DNA_Only	reverse
4979	04fa2282-f459-4009-a8ba-7fc9b26176f3	98.74756666666667	6	DNA_Only	reverse
4984	04fa2282-f459-4009-a8ba-7fc9b26176f3	76.6623	8	DNA_Only	reverse
4994	04fa2282-f459-4009-a8ba-7fc9b26176f3	104.96630000000002	7	DNA_Only	reverse
4995	04fa2282-f459-4009-a8ba-7fc9b26176f3	77.84059375000001	16	DNA_Only	reverse
5010	04fa2282-f459-4009-a8ba-7fc9b26176f3	84.91320000000002	9	DNA_Only	reverse
4979	04fe0153-fdd7-4efb-b3d1-a3cf33818c37	100.92424999999999	12	DNA_Only	reverse
4984	04fe0153-fdd7-4efb-b3d1-a3cf33818c37	76.74239333333331	15	DNA_Only	reverse
4994	04fe0153-fdd7-4efb-b3d1-a3cf33818c37	105.80710000000002	14	DNA_Only	reverse
4995	04fe0153-fdd7-4efb-b3d1-a3cf33818c37	78.09398571428572	7	DNA_Only	reverse
5010	04fe0153-fdd7-4efb-b3d1-a3cf33818c37	81.7786	6	DNA_Only	reverse
4979	04febc6b-9be5-4a29-807f-a3ca545bb53b	102.78	8	DNA_Only	reverse
4984	04febc6b-9be5-4a29-807f-a3ca545bb53b	75.5192	6	DNA_Only	reverse
4994	04febc6b-9be5-4a29-807f-a3ca545bb53b	107.36264000000001	5	DNA_Only	reverse
4995	04febc6b-9be5-4a29-807f-a3ca545bb53b	78.8132	9	DNA_Only	reverse
5010	04febc6b-9be5-4a29-807f-a3ca545bb53b	81.81466666666667	9	DNA_Only	reverse
4979	0508c887-e006-4a41-bb7c-c7e460e4de0e	99.32840909090909	11	DNA_Only	reverse
4984	0508c887-e006-4a41-bb7c-c7e460e4de0e	73.611	10	DNA_Only	reverse
4994	0508c887-e006-4a41-bb7c-c7e460e4de0e	104.34339090909089	11	DNA_Only	reverse
4995	0508c887-e006-4a41-bb7c-c7e460e4de0e	78.77019999999999	13	DNA_Only	reverse
5010	0508c887-e006-4a41-bb7c-c7e460e4de0e	83.7972	8	DNA_Only	reverse
4979	050cdff1-012e-4540-8158-d6e27c638ca2	101.2529142857143	7	DNA_Only	reverse
4984	050cdff1-012e-4540-8158-d6e27c638ca2	77.54236666666667	18	DNA_Only	reverse
5010	050cdff1-012e-4540-8158-d6e27c638ca2	84.63808333333333	6	DNA_Only	reverse
4979	05113495-3ece-4690-a82e-87a6da033818	101.319	10	DNA_Only	reverse
4984	05113495-3ece-4690-a82e-87a6da033818	73.75412857142858	7	DNA_Only	reverse
4994	05113495-3ece-4690-a82e-87a6da033818	105.872	16	DNA_Only	reverse
4995	05113495-3ece-4690-a82e-87a6da033818	79.0654	16	DNA_Only	reverse
5010	05113495-3ece-4690-a82e-87a6da033818	81.7496	7	DNA_Only	reverse
4979	05161a8a-4dcf-4497-81ff-45a03e2c37be	102.32042857142858	7	DNA_Only	reverse
4979	052bf58e-e87b-4c59-8b1d-cc948e2869ff	100.709	8	DNA_Only	reverse
4984	052bf58e-e87b-4c59-8b1d-cc948e2869ff	78.37392857142856	14	DNA_Only	reverse
4994	052bf58e-e87b-4c59-8b1d-cc948e2869ff	102.92465714285716	7	DNA_Only	reverse
4995	052bf58e-e87b-4c59-8b1d-cc948e2869ff	77.4487	5	DNA_Only	reverse
5010	052bf58e-e87b-4c59-8b1d-cc948e2869ff	85.10249999999999	4	DNA_Only	reverse
4979	052d4f92-2151-4ad2-961e-1a46ff40ab81	102.67873076923075	13	DNA_Only	reverse
4984	052d4f92-2151-4ad2-961e-1a46ff40ab81	75.03013000000001	10	DNA_Only	reverse
4994	052d4f92-2151-4ad2-961e-1a46ff40ab81	106.069	6	DNA_Only	reverse
4995	052d4f92-2151-4ad2-961e-1a46ff40ab81	77.62031666666667	24	DNA_Only	reverse
4979	0533bc95-ca5a-47dc-a55f-ae82ce678cb5	101.30084545454544	11	DNA_Only	reverse
4984	0533bc95-ca5a-47dc-a55f-ae82ce678cb5	80.11223333333334	3	DNA_Only	reverse
4994	0533bc95-ca5a-47dc-a55f-ae82ce678cb5	110.13974999999999	8	DNA_Only	reverse
4995	0533bc95-ca5a-47dc-a55f-ae82ce678cb5	78.98516666666666	15	DNA_Only	reverse
5010	0533bc95-ca5a-47dc-a55f-ae82ce678cb5	84.7946	10	DNA_Only	reverse
4979	0538c5f7-4375-4e80-8271-0eb57a20e89c	101.17624444444444	9	DNA_Only	reverse
4984	0538c5f7-4375-4e80-8271-0eb57a20e89c	77.18400000000001	6	DNA_Only	reverse
4994	0538c5f7-4375-4e80-8271-0eb57a20e89c	104.825	6	DNA_Only	reverse
4995	0538c5f7-4375-4e80-8271-0eb57a20e89c	77.63678571428571	7	DNA_Only	reverse
5010	0538c5f7-4375-4e80-8271-0eb57a20e89c	84.64538779069767	172	DNA_Only	reverse
4979	0539f914-5c4f-4016-bb56-1977df8e20f7	100.275	16	DNA_Only	reverse
4984	0539f914-5c4f-4016-bb56-1977df8e20f7	76.2512	5	DNA_Only	reverse
4994	0539f914-5c4f-4016-bb56-1977df8e20f7	103.861	5	DNA_Only	reverse
4995	0539f914-5c4f-4016-bb56-1977df8e20f7	78.34178333333334	24	DNA_Only	reverse
5010	0539f914-5c4f-4016-bb56-1977df8e20f7	83.04241428571429	7	DNA_Only	reverse
4979	0547403a-09d0-4473-b224-3f3ee515ff98	99.0745	4	DNA_Only	reverse
4984	0547403a-09d0-4473-b224-3f3ee515ff98	78.9562	4	DNA_Only	reverse
4994	0547403a-09d0-4473-b224-3f3ee515ff98	101.343	4	DNA_Only	reverse
4995	0547403a-09d0-4473-b224-3f3ee515ff98	77.87143999999999	20	DNA_Only	reverse
5010	0547403a-09d0-4473-b224-3f3ee515ff98	86.90369411764706	17	DNA_Only	reverse
4979	05488ab5-7f2a-42f1-a045-746e2f444f94	99.5836	6	DNA_Only	reverse
4984	05488ab5-7f2a-42f1-a045-746e2f444f94	74.8598	10	DNA_Only	reverse
4994	05488ab5-7f2a-42f1-a045-746e2f444f94	105.301	8	DNA_Only	reverse
4995	05488ab5-7f2a-42f1-a045-746e2f444f94	77.71327500000001	4	DNA_Only	reverse
4979	054c5521-4119-4539-89f8-f41c754115d3	100.62152692307691	26	DNA_Only	reverse
4984	054c5521-4119-4539-89f8-f41c754115d3	81.53386666666667	3	DNA_Only	reverse
4994	054c5521-4119-4539-89f8-f41c754115d3	107.469	8	DNA_Only	reverse
4995	054c5521-4119-4539-89f8-f41c754115d3	78.4147	24	DNA_Only	reverse
5010	054c5521-4119-4539-89f8-f41c754115d3	82.03432999999998	10	DNA_Only	reverse
4979	054d2f98-ce30-4ad7-8489-491d72005c9a	100.937	5	DNA_Only	reverse
4984	054d2f98-ce30-4ad7-8489-491d72005c9a	75.3582	4	DNA_Only	reverse
4994	054d2f98-ce30-4ad7-8489-491d72005c9a	106.483	4	DNA_Only	reverse
4995	054d2f98-ce30-4ad7-8489-491d72005c9a	77.95851818181819	11	DNA_Only	reverse
5010	054d2f98-ce30-4ad7-8489-491d72005c9a	86.55037857142858	14	DNA_Only	reverse
4979	05561e3c-0066-48a4-9268-f36379b72557	102.32367272727274	11	DNA_Only	reverse
4984	05561e3c-0066-48a4-9268-f36379b72557	77.56606000000001	5	DNA_Only	reverse
4994	05561e3c-0066-48a4-9268-f36379b72557	105.21051666666665	12	DNA_Only	reverse
4995	05561e3c-0066-48a4-9268-f36379b72557	80.07125789473686	19	DNA_Only	reverse
5010	05561e3c-0066-48a4-9268-f36379b72557	82.2228	3	DNA_Only	reverse
4979	0557967c-22c9-4b49-adc8-f575e46b56e1	102.37717333333335	15	DNA_Only	reverse
4984	0557967c-22c9-4b49-adc8-f575e46b56e1	79.8506	4	DNA_Only	reverse
4994	0557967c-22c9-4b49-adc8-f575e46b56e1	103.915	15	DNA_Only	reverse
4995	0557967c-22c9-4b49-adc8-f575e46b56e1	77.43091538461537	13	DNA_Only	reverse
5010	0557967c-22c9-4b49-adc8-f575e46b56e1	83.71882000000001	30	DNA_Only	reverse
4979	055c830b-dbde-46b4-8955-910e970c0b9d	100.79746666666668	9	DNA_Only	reverse
4984	055c830b-dbde-46b4-8955-910e970c0b9d	75.64463529411763	17	DNA_Only	reverse
4994	055c830b-dbde-46b4-8955-910e970c0b9d	108.21830769230769	13	DNA_Only	reverse
4995	055c830b-dbde-46b4-8955-910e970c0b9d	79.14591136363637	44	DNA_Only	reverse
5010	055c830b-dbde-46b4-8955-910e970c0b9d	83.884	6	DNA_Only	reverse
4979	0562c606-8b51-4437-861a-bcf0e363aa63	100.72195806451613	62	DNA_Only	reverse
4984	0562c606-8b51-4437-861a-bcf0e363aa63	78.5918	5	DNA_Only	reverse
5010	0562c606-8b51-4437-861a-bcf0e363aa63	82.9219	4	DNA_Only	reverse
4979	056c9d65-5110-47ae-b790-58356a0d3bf8	100.288	4	DNA_Only	reverse
4984	056c9d65-5110-47ae-b790-58356a0d3bf8	79.39591666666666	6	DNA_Only	reverse
4994	056c9d65-5110-47ae-b790-58356a0d3bf8	105.35664285714286	7	DNA_Only	reverse
4995	056c9d65-5110-47ae-b790-58356a0d3bf8	78.91641428571428	21	DNA_Only	reverse
5010	056c9d65-5110-47ae-b790-58356a0d3bf8	82.878	8	DNA_Only	reverse
4979	056febdd-d94b-4d34-82aa-91e92be02a8c	99.90686666666666	3	DNA_Only	reverse
4984	056febdd-d94b-4d34-82aa-91e92be02a8c	73.78366666666666	3	DNA_Only	reverse
4994	056febdd-d94b-4d34-82aa-91e92be02a8c	107.10083333333334	6	DNA_Only	reverse
4995	056febdd-d94b-4d34-82aa-91e92be02a8c	77.74856666666666	15	DNA_Only	reverse
5010	056febdd-d94b-4d34-82aa-91e92be02a8c	86.9696	32	DNA_Only	reverse
4979	05785375-8a0d-4d22-99b8-b035e705c514	99.3923	4	DNA_Only	reverse
4984	05785375-8a0d-4d22-99b8-b035e705c514	79.12870000000001	9	DNA_Only	reverse
4994	05785375-8a0d-4d22-99b8-b035e705c514	105.75	7	DNA_Only	reverse
4995	05785375-8a0d-4d22-99b8-b035e705c514	77.412	10	DNA_Only	reverse
5010	05785375-8a0d-4d22-99b8-b035e705c514	80.89210000000001	3	DNA_Only	reverse
4979	057aee6e-18b1-417a-8598-6c6c6fd3bf59	100.502	6	DNA_Only	reverse
4994	057aee6e-18b1-417a-8598-6c6c6fd3bf59	97.94900000000001	3	DNA_Only	reverse
4995	057aee6e-18b1-417a-8598-6c6c6fd3bf59	81.22684444444445	9	DNA_Only	reverse
5010	057aee6e-18b1-417a-8598-6c6c6fd3bf59	80.1418	3	DNA_Only	reverse
4979	05821917-f528-451b-8635-145f1fdd4882	101.746	5	DNA_Only	reverse
4984	05821917-f528-451b-8635-145f1fdd4882	74.926	6	DNA_Only	reverse
4994	05821917-f528-451b-8635-145f1fdd4882	105.98074999999999	20	DNA_Only	reverse
4995	05821917-f528-451b-8635-145f1fdd4882	79.0666	5	DNA_Only	reverse
5010	05821917-f528-451b-8635-145f1fdd4882	86.93169999999999	5	DNA_Only	reverse
4979	05872b10-3b62-4e83-b60d-55878f5b1a72	98.88219999999998	5	DNA_Only	reverse
4984	05872b10-3b62-4e83-b60d-55878f5b1a72	76.56176666666666	6	DNA_Only	reverse
4994	05872b10-3b62-4e83-b60d-55878f5b1a72	107.41966666666667	6	DNA_Only	reverse
4995	05872b10-3b62-4e83-b60d-55878f5b1a72	79.28437142857142	7	DNA_Only	reverse
5010	05872b10-3b62-4e83-b60d-55878f5b1a72	87.9289	6	DNA_Only	reverse
4979	05955c19-26e3-4d04-9626-00000b177df2	101.67807142857143	7	DNA_Only	reverse
4984	05955c19-26e3-4d04-9626-00000b177df2	79.2819	3	DNA_Only	reverse
4994	05955c19-26e3-4d04-9626-00000b177df2	105.40823076923077	13	DNA_Only	reverse
4995	05955c19-26e3-4d04-9626-00000b177df2	80.2157	16	DNA_Only	reverse
4979	059920c0-de97-4e11-a638-002caa2f3099	99.78553333333333	9	DNA_Only	reverse
4984	059920c0-de97-4e11-a638-002caa2f3099	80.8248	5	DNA_Only	reverse
4994	059920c0-de97-4e11-a638-002caa2f3099	106.977	10	DNA_Only	reverse
4995	059920c0-de97-4e11-a638-002caa2f3099	78.1928	7	DNA_Only	reverse
5010	059920c0-de97-4e11-a638-002caa2f3099	82.4597	11	DNA_Only	reverse
4979	059b94a5-fc11-44d3-accc-5cb364aae417	99.19323333333334	3	DNA_Only	reverse
4984	059b94a5-fc11-44d3-accc-5cb364aae417	79.75959999999999	6	DNA_Only	reverse
4994	059b94a5-fc11-44d3-accc-5cb364aae417	98.8736	4	DNA_Only	reverse
4995	059b94a5-fc11-44d3-accc-5cb364aae417	78.8567	8	DNA_Only	reverse
5010	059b94a5-fc11-44d3-accc-5cb364aae417	89.90168695652173	23	DNA_Only	reverse
4984	059f00ee-5107-4e63-a831-fcefcd21df28	78.3824	4	DNA_Only	reverse
4994	059f00ee-5107-4e63-a831-fcefcd21df28	102.442	8	DNA_Only	reverse
4995	059f00ee-5107-4e63-a831-fcefcd21df28	77.381	16	DNA_Only	reverse
5010	059f00ee-5107-4e63-a831-fcefcd21df28	83.15408421052632	19	DNA_Only	reverse
4979	05a426ed-c71b-4bf5-b39d-ce55676fc977	100.68132142857142	14	DNA_Only	reverse
4984	05a426ed-c71b-4bf5-b39d-ce55676fc977	79.59953333333334	6	DNA_Only	reverse
4994	05a426ed-c71b-4bf5-b39d-ce55676fc977	106.64471428571429	7	DNA_Only	reverse
4995	05a426ed-c71b-4bf5-b39d-ce55676fc977	78.25862142857143	14	DNA_Only	reverse
5010	05a426ed-c71b-4bf5-b39d-ce55676fc977	85.74701666666665	6	DNA_Only	reverse
4979	05a49fa2-34b0-4a23-b5c7-485238c31a5d	103.254	16	DNA_Only	reverse
4984	05a49fa2-34b0-4a23-b5c7-485238c31a5d	78.3047	8	DNA_Only	reverse
4994	05a49fa2-34b0-4a23-b5c7-485238c31a5d	107.57833333333333	3	DNA_Only	reverse
4995	05a49fa2-34b0-4a23-b5c7-485238c31a5d	79.1704	16	DNA_Only	reverse
4979	05a71635-ec5c-4ea3-a1ee-fbdaef157772	99.96561666666666	6	DNA_Only	reverse
4984	05a71635-ec5c-4ea3-a1ee-fbdaef157772	78.8927	8	DNA_Only	reverse
4994	05a71635-ec5c-4ea3-a1ee-fbdaef157772	108.00101176470588	17	DNA_Only	reverse
4995	05a71635-ec5c-4ea3-a1ee-fbdaef157772	78.07010000000001	3	DNA_Only	reverse
5010	05a71635-ec5c-4ea3-a1ee-fbdaef157772	83.88502727272726	11	DNA_Only	reverse
4984	05a7492f-ad3d-4c4e-8fef-f29616738d7e	79.76866666666666	3	DNA_Only	reverse
4994	05a7492f-ad3d-4c4e-8fef-f29616738d7e	107.59559999999999	5	DNA_Only	reverse
4995	05a7492f-ad3d-4c4e-8fef-f29616738d7e	79.5032	12	DNA_Only	reverse
5010	05a7492f-ad3d-4c4e-8fef-f29616738d7e	83.05337999999999	5	DNA_Only	reverse
4979	05acb5e7-4ad3-4e92-be4a-a9c93397b2ce	100.46922222222223	9	DNA_Only	reverse
4984	05acb5e7-4ad3-4e92-be4a-a9c93397b2ce	87.46728888888887	9	DNA_Only	reverse
4984	05b74470-b08e-4c1d-aabf-8bac469a4eeb	75.7236	4	DNA_Only	reverse
4994	05b74470-b08e-4c1d-aabf-8bac469a4eeb	105.48113636363637	22	DNA_Only	reverse
4995	05b74470-b08e-4c1d-aabf-8bac469a4eeb	78.90555833333333	12	DNA_Only	reverse
5010	05b74470-b08e-4c1d-aabf-8bac469a4eeb	91.66101111111112	9	DNA_Only	reverse
4984	05ba0dda-b497-4597-9ac1-b1df9078f61b	79.3658	8	DNA_Only	reverse
4994	05ba0dda-b497-4597-9ac1-b1df9078f61b	97.86523333333332	6	DNA_Only	reverse
4995	05ba0dda-b497-4597-9ac1-b1df9078f61b	77.32091219512196	41	DNA_Only	reverse
5010	05ba0dda-b497-4597-9ac1-b1df9078f61b	87.39193333333333	3	DNA_Only	reverse
4979	05bef519-3455-47d7-8855-c1e8cac85dd4	100.50421666666665	12	DNA_Only	reverse
4984	05bef519-3455-47d7-8855-c1e8cac85dd4	77.0325	5	DNA_Only	reverse
4994	05bef519-3455-47d7-8855-c1e8cac85dd4	106.59067142857143	7	DNA_Only	reverse
4995	05bef519-3455-47d7-8855-c1e8cac85dd4	78.95942500000001	4	DNA_Only	reverse
4979	05bf6475-e5b1-477b-8a76-444bf4b922ec	97.17496363636361	11	DNA_Only	reverse
4984	05bf6475-e5b1-477b-8a76-444bf4b922ec	75.9781	13	DNA_Only	reverse
4994	05bf6475-e5b1-477b-8a76-444bf4b922ec	107.83	4	DNA_Only	reverse
4995	05bf6475-e5b1-477b-8a76-444bf4b922ec	79.11074545454544	22	DNA_Only	reverse
5010	05bf6475-e5b1-477b-8a76-444bf4b922ec	84.65898181818181	11	DNA_Only	reverse
4979	05cc3d9c-3941-407e-9342-0219b2631dc5	102.39939999999999	5	DNA_Only	reverse
4984	05cc3d9c-3941-407e-9342-0219b2631dc5	76.27714285714286	7	DNA_Only	reverse
5010	05cc3d9c-3941-407e-9342-0219b2631dc5	84.85647272727273	11	DNA_Only	reverse
4979	05d191fd-587d-4d11-a4ff-ca7c1851965f	102.61260000000001	5	DNA_Only	reverse
4984	05d191fd-587d-4d11-a4ff-ca7c1851965f	78.2791	5	DNA_Only	reverse
4994	05d191fd-587d-4d11-a4ff-ca7c1851965f	106.166	10	DNA_Only	reverse
4995	05d191fd-587d-4d11-a4ff-ca7c1851965f	77.58902727272728	11	DNA_Only	reverse
4979	05e30e3d-fc89-4a95-b236-0627b0bf2c55	101.369	8	DNA_Only	reverse
4984	05e30e3d-fc89-4a95-b236-0627b0bf2c55	84.89377777777776	9	DNA_Only	reverse
4994	05e30e3d-fc89-4a95-b236-0627b0bf2c55	106.33848800000001	25	DNA_Only	reverse
4995	05e30e3d-fc89-4a95-b236-0627b0bf2c55	78.9815	9	DNA_Only	reverse
4979	05f1865e-fd51-459d-bb42-36b5900e8ad8	100.97622857142858	7	DNA_Only	reverse
4984	05f1865e-fd51-459d-bb42-36b5900e8ad8	75.28359999999999	11	DNA_Only	reverse
4994	05f1865e-fd51-459d-bb42-36b5900e8ad8	106.44885714285712	14	DNA_Only	reverse
4995	05f1865e-fd51-459d-bb42-36b5900e8ad8	79.65980689655174	29	DNA_Only	reverse
5010	05f1865e-fd51-459d-bb42-36b5900e8ad8	84.94360000000002	10	DNA_Only	reverse
4979	05f85742-16cc-4557-82bc-ff3b35796eae	102.566	5	DNA_Only	reverse
4984	05f85742-16cc-4557-82bc-ff3b35796eae	78.24823333333335	6	DNA_Only	reverse
4994	05f85742-16cc-4557-82bc-ff3b35796eae	107.25299999999997	14	DNA_Only	reverse
4995	05f85742-16cc-4557-82bc-ff3b35796eae	78.99095333333334	15	DNA_Only	reverse
5010	05f85742-16cc-4557-82bc-ff3b35796eae	84.3709	8	DNA_Only	reverse
4994	06044adc-4268-460e-be2b-f1a9a2a45968	102.355	10	DNA_Only	reverse
5010	06044adc-4268-460e-be2b-f1a9a2a45968	80.54017999999999	5	DNA_Only	reverse
4979	060da639-ef00-4c75-98a0-a1ba193e7595	98.2734	4	DNA_Only	reverse
4984	060da639-ef00-4c75-98a0-a1ba193e7595	69.4326	7	DNA_Only	reverse
4979	060f1e03-e6e8-4f73-aeca-0a9f486963d3	100.327	4	DNA_Only	reverse
4984	060f1e03-e6e8-4f73-aeca-0a9f486963d3	76.11	10	DNA_Only	reverse
4994	060f1e03-e6e8-4f73-aeca-0a9f486963d3	106.87771428571429	7	DNA_Only	reverse
4995	060f1e03-e6e8-4f73-aeca-0a9f486963d3	78.6208	11	DNA_Only	reverse
5010	060f1e03-e6e8-4f73-aeca-0a9f486963d3	85.6577	7	DNA_Only	reverse
4979	0610be76-7646-407a-9e15-1a93316502ce	101.842	10	DNA_Only	reverse
4984	0610be76-7646-407a-9e15-1a93316502ce	78.8514	8	DNA_Only	reverse
4994	0610be76-7646-407a-9e15-1a93316502ce	107.95907777777776	9	DNA_Only	reverse
4995	0610be76-7646-407a-9e15-1a93316502ce	77.1085	35	DNA_Only	reverse
5010	0610be76-7646-407a-9e15-1a93316502ce	83.5439	4	DNA_Only	reverse
4979	0611fd86-927d-48ab-ab98-5c62ae4af2aa	99.80613333333334	3	DNA_Only	reverse
4984	0611fd86-927d-48ab-ab98-5c62ae4af2aa	76.2312	8	DNA_Only	reverse
4994	0611fd86-927d-48ab-ab98-5c62ae4af2aa	106.285	12	DNA_Only	reverse
4995	0611fd86-927d-48ab-ab98-5c62ae4af2aa	79.35649333333332	15	DNA_Only	reverse
5010	0611fd86-927d-48ab-ab98-5c62ae4af2aa	83.90908333333333	6	DNA_Only	reverse
4979	06125536-3fc7-4560-9f40-089862f0daa5	97.3805	8	DNA_Only	reverse
4984	06125536-3fc7-4560-9f40-089862f0daa5	81.61511666666667	6	DNA_Only	reverse
4994	06125536-3fc7-4560-9f40-089862f0daa5	103.789	10	DNA_Only	reverse
4995	06125536-3fc7-4560-9f40-089862f0daa5	78.2348	10	DNA_Only	reverse
5010	06125536-3fc7-4560-9f40-089862f0daa5	82.3962	10	DNA_Only	reverse
4979	061ef672-a15a-4326-b400-df4ea985a3f6	99.6788	8	DNA_Only	reverse
4984	061ef672-a15a-4326-b400-df4ea985a3f6	73.0886	4	DNA_Only	reverse
4994	061ef672-a15a-4326-b400-df4ea985a3f6	107.43416666666667	6	DNA_Only	reverse
5010	061ef672-a15a-4326-b400-df4ea985a3f6	80.46996666666666	3	DNA_Only	reverse
4979	061fff56-605b-48d1-8e33-59112f57313a	102.004	4	DNA_Only	reverse
4984	061fff56-605b-48d1-8e33-59112f57313a	77.47333333333331	6	DNA_Only	reverse
4994	061fff56-605b-48d1-8e33-59112f57313a	105.83885882352942	17	DNA_Only	reverse
4995	061fff56-605b-48d1-8e33-59112f57313a	77.4104	8	DNA_Only	reverse
5010	061fff56-605b-48d1-8e33-59112f57313a	83.76734166666667	12	DNA_Only	reverse
4984	0620bd43-f001-4b07-8ab9-668992057eaf	75.3502	5	DNA_Only	reverse
4994	0620bd43-f001-4b07-8ab9-668992057eaf	108.43799999999999	4	DNA_Only	reverse
4995	0620bd43-f001-4b07-8ab9-668992057eaf	81.0053	8	DNA_Only	reverse
5010	0620bd43-f001-4b07-8ab9-668992057eaf	82.02736818181816	22	DNA_Only	reverse
4979	0621cc50-24f6-40c1-861f-793ebec2c84c	95.82064285714286	7	DNA_Only	reverse
4984	0621cc50-24f6-40c1-861f-793ebec2c84c	77.25133846153847	13	DNA_Only	reverse
4994	0621cc50-24f6-40c1-861f-793ebec2c84c	104.00531666666667	6	DNA_Only	reverse
4995	0621cc50-24f6-40c1-861f-793ebec2c84c	78.6403	9	DNA_Only	reverse
5010	0621cc50-24f6-40c1-861f-793ebec2c84c	85.36780999999999	10	DNA_Only	reverse
4979	06235d93-ff14-4b47-8b8a-d4be05a0b020	101.32543636363636	11	DNA_Only	reverse
4984	06235d93-ff14-4b47-8b8a-d4be05a0b020	76.78194444444443	9	DNA_Only	reverse
4994	06235d93-ff14-4b47-8b8a-d4be05a0b020	108.50664705882353	17	DNA_Only	reverse
4995	06235d93-ff14-4b47-8b8a-d4be05a0b020	76.92498235294117	17	DNA_Only	reverse
5010	06235d93-ff14-4b47-8b8a-d4be05a0b020	81.93717272727272	11	DNA_Only	reverse
4979	0629a7b1-7b5a-4465-b49c-811543759e47	100.991	8	DNA_Only	reverse
4984	0629a7b1-7b5a-4465-b49c-811543759e47	82.7546	3	DNA_Only	reverse
4994	0629a7b1-7b5a-4465-b49c-811543759e47	104.952	4	DNA_Only	reverse
4995	0629a7b1-7b5a-4465-b49c-811543759e47	77.21889999999999	14	DNA_Only	reverse
4979	06346e2d-950a-4a2c-95ab-a82db0f9408b	99.75707142857142	7	DNA_Only	reverse
4984	06346e2d-950a-4a2c-95ab-a82db0f9408b	76.4671	12	DNA_Only	reverse
4994	06346e2d-950a-4a2c-95ab-a82db0f9408b	106.705	8	DNA_Only	reverse
4995	06346e2d-950a-4a2c-95ab-a82db0f9408b	79.7097	10	DNA_Only	reverse
5010	06346e2d-950a-4a2c-95ab-a82db0f9408b	86.56816363636364	11	DNA_Only	reverse
4979	063ae5d8-707f-455c-bb20-2713672deef3	99.65345555555555	9	DNA_Only	reverse
4984	063ae5d8-707f-455c-bb20-2713672deef3	77.91078888888889	9	DNA_Only	reverse
4994	063ae5d8-707f-455c-bb20-2713672deef3	106.82	8	DNA_Only	reverse
4995	063ae5d8-707f-455c-bb20-2713672deef3	77.8869	16	DNA_Only	reverse
4979	064281f5-237c-4dd1-a27f-f71bc92bdf6c	101.18078750000001	8	DNA_Only	reverse
4984	064281f5-237c-4dd1-a27f-f71bc92bdf6c	80.99437999999999	5	DNA_Only	reverse
4994	064281f5-237c-4dd1-a27f-f71bc92bdf6c	106.349	10	DNA_Only	reverse
4995	064281f5-237c-4dd1-a27f-f71bc92bdf6c	79.64489999999999	10	DNA_Only	reverse
4984	0652cdeb-487e-40d6-b1e8-2af55295ac3c	75.8391	8	DNA_Only	reverse
4994	0652cdeb-487e-40d6-b1e8-2af55295ac3c	109.27770615384614	65	DNA_Only	reverse
4979	065fbbaf-7b29-4775-b9ab-6adc9455f69c	99.076	5	DNA_Only	reverse
4984	065fbbaf-7b29-4775-b9ab-6adc9455f69c	78.79575714285714	7	DNA_Only	reverse
4994	065fbbaf-7b29-4775-b9ab-6adc9455f69c	107.02733333333333	12	DNA_Only	reverse
4995	065fbbaf-7b29-4775-b9ab-6adc9455f69c	78.90748636363634	22	DNA_Only	reverse
5010	065fbbaf-7b29-4775-b9ab-6adc9455f69c	84.87253333333337	54	DNA_Only	reverse
4979	06645595-0d56-4424-80df-ddae0c0854db	103.62088888888889	9	DNA_Only	reverse
4984	06645595-0d56-4424-80df-ddae0c0854db	75.8614	5	DNA_Only	reverse
4994	06645595-0d56-4424-80df-ddae0c0854db	106.597	4	DNA_Only	reverse
4995	06645595-0d56-4424-80df-ddae0c0854db	78.13260909090909	11	DNA_Only	reverse
5010	06645595-0d56-4424-80df-ddae0c0854db	83.55839999999999	34	DNA_Only	reverse
4984	066d3c7c-d99e-46f9-a3ec-6139f496a3f1	73.4911	4	DNA_Only	reverse
4994	066d3c7c-d99e-46f9-a3ec-6139f496a3f1	105.24184324324325	37	DNA_Only	reverse
5010	066d3c7c-d99e-46f9-a3ec-6139f496a3f1	82.423	6	DNA_Only	reverse
4979	066f5935-b74c-43f9-94e4-15c92ce89def	97.88705999999999	5	DNA_Only	reverse
4984	066f5935-b74c-43f9-94e4-15c92ce89def	79.62598333333334	6	DNA_Only	reverse
4994	066f5935-b74c-43f9-94e4-15c92ce89def	106.436	4	DNA_Only	reverse
4995	066f5935-b74c-43f9-94e4-15c92ce89def	78.4004	16	DNA_Only	reverse
5010	066f5935-b74c-43f9-94e4-15c92ce89def	83.24433571428571	14	DNA_Only	reverse
4979	06738681-9cce-47fb-9c7a-6546547870dd	102.25064444444443	9	DNA_Only	reverse
4984	06738681-9cce-47fb-9c7a-6546547870dd	77.5491	32	DNA_Only	reverse
4994	06738681-9cce-47fb-9c7a-6546547870dd	108.62950000000001	40	DNA_Only	reverse
4995	06738681-9cce-47fb-9c7a-6546547870dd	77.7891	4	DNA_Only	reverse
5010	06738681-9cce-47fb-9c7a-6546547870dd	82.11135714285716	7	DNA_Only	reverse
4979	0676d794-3bd9-4e36-8fd3-486193912900	100.661	5	DNA_Only	reverse
4984	0676d794-3bd9-4e36-8fd3-486193912900	75.44805454545454	11	DNA_Only	reverse
4994	0676d794-3bd9-4e36-8fd3-486193912900	103.17013333333334	3	DNA_Only	reverse
4995	0676d794-3bd9-4e36-8fd3-486193912900	78.5258	4	DNA_Only	reverse
5010	0676d794-3bd9-4e36-8fd3-486193912900	83.97575882352942	17	DNA_Only	reverse
4979	06828890-902d-4dbf-ac9d-a493d48e28cb	102.215	4	DNA_Only	reverse
4984	06828890-902d-4dbf-ac9d-a493d48e28cb	74.31326666666668	3	DNA_Only	reverse
4994	06828890-902d-4dbf-ac9d-a493d48e28cb	108.63974999999999	4	DNA_Only	reverse
4995	06828890-902d-4dbf-ac9d-a493d48e28cb	80.58483913043479	23	DNA_Only	reverse
5010	06828890-902d-4dbf-ac9d-a493d48e28cb	84.33518571428571	7	DNA_Only	reverse
4979	0684af18-4891-4b69-8f06-9b400f6747f4	99.7656	10	DNA_Only	reverse
4984	0684af18-4891-4b69-8f06-9b400f6747f4	74.80721428571428	7	DNA_Only	reverse
4994	0684af18-4891-4b69-8f06-9b400f6747f4	96.8916	3	DNA_Only	reverse
4995	0684af18-4891-4b69-8f06-9b400f6747f4	77.55362857142858	7	DNA_Only	reverse
5010	0684af18-4891-4b69-8f06-9b400f6747f4	86.71776666666666	3	DNA_Only	reverse
4979	06909082-5a44-4d2e-94db-45904fddb735	98.94030000000001	4	DNA_Only	reverse
4984	06909082-5a44-4d2e-94db-45904fddb735	75.54308333333333	6	DNA_Only	reverse
4994	06909082-5a44-4d2e-94db-45904fddb735	104.57573636363637	11	DNA_Only	reverse
4995	06909082-5a44-4d2e-94db-45904fddb735	76.7909	15	DNA_Only	reverse
4979	0697c6bf-fd3c-412c-90c9-15312ef88682	100.754	4	DNA_Only	reverse
4984	0697c6bf-fd3c-412c-90c9-15312ef88682	78.37868333333334	6	DNA_Only	reverse
4994	0697c6bf-fd3c-412c-90c9-15312ef88682	103.883	10	DNA_Only	reverse
4995	0697c6bf-fd3c-412c-90c9-15312ef88682	76.4252	16	DNA_Only	reverse
5010	0697c6bf-fd3c-412c-90c9-15312ef88682	86.04929999999999	10	DNA_Only	reverse
4979	069ddcb9-604d-463a-a8db-f38d64a000d1	99.7797	6	DNA_Only	reverse
4984	069ddcb9-604d-463a-a8db-f38d64a000d1	77.12212142857142	14	DNA_Only	reverse
4994	069ddcb9-604d-463a-a8db-f38d64a000d1	106.38624666666668	15	DNA_Only	reverse
4995	069ddcb9-604d-463a-a8db-f38d64a000d1	77.80427777777777	27	DNA_Only	reverse
5010	069ddcb9-604d-463a-a8db-f38d64a000d1	86.44624545454545	11	DNA_Only	reverse
4979	06b1348f-1af9-4017-98a3-e6f12f80cbb9	101.10967777777779	36	DNA_Only	reverse
4979	06b16a9a-295a-4da8-8baf-d0e454428c0b	100.10866250000001	8	DNA_Only	reverse
4984	06b16a9a-295a-4da8-8baf-d0e454428c0b	76.68957142857143	7	DNA_Only	reverse
4994	06b16a9a-295a-4da8-8baf-d0e454428c0b	105.18400769230769	13	DNA_Only	reverse
4995	06b16a9a-295a-4da8-8baf-d0e454428c0b	75.81034545454546	11	DNA_Only	reverse
5010	06b16a9a-295a-4da8-8baf-d0e454428c0b	78.6153	4	DNA_Only	reverse
4979	06b7de61-3141-4210-a133-50349d552a50	98.44543333333334	9	DNA_Only	reverse
4994	06b7de61-3141-4210-a133-50349d552a50	106.67949999999999	8	DNA_Only	reverse
4995	06b7de61-3141-4210-a133-50349d552a50	78.56944285714285	7	DNA_Only	reverse
4979	06bc83b3-c308-4154-93ba-25722554686b	102.32774285714287	7	DNA_Only	reverse
4984	06bc83b3-c308-4154-93ba-25722554686b	74.42164615384614	13	DNA_Only	reverse
4994	06bc83b3-c308-4154-93ba-25722554686b	104.47113333333333	15	DNA_Only	reverse
4995	06bc83b3-c308-4154-93ba-25722554686b	77.50438181818181	11	DNA_Only	reverse
5010	06bc83b3-c308-4154-93ba-25722554686b	85.66603333333335	9	DNA_Only	reverse
4979	06c6ddf3-3cbc-4030-975d-0a0029259972	96.19183333333332	6	DNA_Only	reverse
4984	06c6ddf3-3cbc-4030-975d-0a0029259972	75.8671	10	DNA_Only	reverse
4994	06c6ddf3-3cbc-4030-975d-0a0029259972	107.19	3	DNA_Only	reverse
4995	06c6ddf3-3cbc-4030-975d-0a0029259972	78.55764137931034	29	DNA_Only	reverse
5010	06c6ddf3-3cbc-4030-975d-0a0029259972	85.3842	10	DNA_Only	reverse
4979	06ca1aab-3e5d-4b18-afae-c4062dc1eb66	98.19576666666666	3	DNA_Only	reverse
4984	06ca1aab-3e5d-4b18-afae-c4062dc1eb66	76.07096666666668	9	DNA_Only	reverse
4994	06ca1aab-3e5d-4b18-afae-c4062dc1eb66	106.03779999999999	5	DNA_Only	reverse
4995	06ca1aab-3e5d-4b18-afae-c4062dc1eb66	79.69495454545455	11	DNA_Only	reverse
5010	06ca1aab-3e5d-4b18-afae-c4062dc1eb66	88.27890000000001	6	DNA_Only	reverse
4979	06e5e86c-1f82-4b5d-964c-f3f0e8d206bf	100.62155555555556	9	DNA_Only	reverse
4984	06e5e86c-1f82-4b5d-964c-f3f0e8d206bf	74.56547499999999	4	DNA_Only	reverse
4994	06e5e86c-1f82-4b5d-964c-f3f0e8d206bf	108.796	10	DNA_Only	reverse
4995	06e5e86c-1f82-4b5d-964c-f3f0e8d206bf	78.51711999999999	15	DNA_Only	reverse
5010	06e5e86c-1f82-4b5d-964c-f3f0e8d206bf	85.23773076923078	39	DNA_Only	reverse
4979	06e8ff27-d905-4eb7-ae82-b75ce944ea33	101.448	5	DNA_Only	reverse
4984	06e8ff27-d905-4eb7-ae82-b75ce944ea33	78.09527499999999	4	DNA_Only	reverse
4994	06e8ff27-d905-4eb7-ae82-b75ce944ea33	105.62899999999999	5	DNA_Only	reverse
4995	06e8ff27-d905-4eb7-ae82-b75ce944ea33	79.5227	8	DNA_Only	reverse
5010	06e8ff27-d905-4eb7-ae82-b75ce944ea33	86.9183	6	DNA_Only	reverse
4979	06eb9578-f289-4833-bdd7-6a097169c081	100.96968333333335	12	DNA_Only	reverse
4984	06eb9578-f289-4833-bdd7-6a097169c081	79.26384999999999	4	DNA_Only	reverse
4994	06eb9578-f289-4833-bdd7-6a097169c081	105.58052857142857	7	DNA_Only	reverse
4995	06eb9578-f289-4833-bdd7-6a097169c081	77.09329166666666	12	DNA_Only	reverse
4979	06ec84a1-6c2d-4faf-bc26-b33516f8ae12	102.71657142857144	7	DNA_Only	reverse
4984	06ec84a1-6c2d-4faf-bc26-b33516f8ae12	78.8935	3	DNA_Only	reverse
4994	06ec84a1-6c2d-4faf-bc26-b33516f8ae12	107.18145714285716	7	DNA_Only	reverse
4995	06ec84a1-6c2d-4faf-bc26-b33516f8ae12	79.23522352941177	17	DNA_Only	reverse
5010	06ec84a1-6c2d-4faf-bc26-b33516f8ae12	83.27565999999999	5	DNA_Only	reverse
4979	06f9504c-8f52-4836-b92e-1e098fd3fac4	100.244	8	DNA_Only	reverse
4984	06f9504c-8f52-4836-b92e-1e098fd3fac4	74.51369999999999	11	DNA_Only	reverse
5010	06f9504c-8f52-4836-b92e-1e098fd3fac4	83.00991111111112	9	DNA_Only	reverse
4984	06ff6e8d-5e7b-4a87-b3c6-a4c6f8809e96	73.5837	5	DNA_Only	reverse
4994	06ff6e8d-5e7b-4a87-b3c6-a4c6f8809e96	104.11715714285712	7	DNA_Only	reverse
4995	06ff6e8d-5e7b-4a87-b3c6-a4c6f8809e96	77.08439642857141	28	DNA_Only	reverse
5010	06ff6e8d-5e7b-4a87-b3c6-a4c6f8809e96	89.0892	14	DNA_Only	reverse
4979	0704ca53-da7b-42f8-9002-922f122d23b2	100.672	7	DNA_Only	reverse
4984	0704ca53-da7b-42f8-9002-922f122d23b2	80.8835	5	DNA_Only	reverse
4994	0704ca53-da7b-42f8-9002-922f122d23b2	106.12865384615384	13	DNA_Only	reverse
4995	0704ca53-da7b-42f8-9002-922f122d23b2	78.0647	20	DNA_Only	reverse
5010	0704ca53-da7b-42f8-9002-922f122d23b2	81.74108666666666	15	DNA_Only	reverse
4979	070584da-2a49-4eab-8818-47b9d76c20e0	100.453	4	DNA_Only	reverse
4984	070584da-2a49-4eab-8818-47b9d76c20e0	76.32586666666667	3	DNA_Only	reverse
4994	070584da-2a49-4eab-8818-47b9d76c20e0	113.7275294117647	17	DNA_Only	reverse
4995	070584da-2a49-4eab-8818-47b9d76c20e0	83.1912	4	DNA_Only	reverse
5010	070584da-2a49-4eab-8818-47b9d76c20e0	80.0258	4	DNA_Only	reverse
4979	07095964-4e40-4cab-8731-a4c364bde4b9	99.56503333333335	3	DNA_Only	reverse
4984	07095964-4e40-4cab-8731-a4c364bde4b9	80.86051428571429	7	DNA_Only	reverse
4994	07095964-4e40-4cab-8731-a4c364bde4b9	106.02995555555556	9	DNA_Only	reverse
4995	07095964-4e40-4cab-8731-a4c364bde4b9	78.47053846153847	13	DNA_Only	reverse
5010	07095964-4e40-4cab-8731-a4c364bde4b9	85.4504	8	DNA_Only	reverse
4979	070de9eb-c8d9-4f17-9e3c-6850f9ff76fb	100.05174000000001	15	DNA_Only	reverse
4984	070de9eb-c8d9-4f17-9e3c-6850f9ff76fb	73.9013	4	DNA_Only	reverse
4995	070de9eb-c8d9-4f17-9e3c-6850f9ff76fb	80.7274	10	DNA_Only	reverse
4979	07123626-6ac7-4c3b-a3fc-5fa603cf24d8	101.71594285714286	7	DNA_Only	reverse
4984	07123626-6ac7-4c3b-a3fc-5fa603cf24d8	76.25140714285715	14	DNA_Only	reverse
4995	07123626-6ac7-4c3b-a3fc-5fa603cf24d8	78.9234	8	DNA_Only	reverse
4979	07126521-0c40-4208-90fe-07f6c2cd81bd	99.7144	3	DNA_Only	reverse
4984	07126521-0c40-4208-90fe-07f6c2cd81bd	81.737	4	DNA_Only	reverse
4994	07126521-0c40-4208-90fe-07f6c2cd81bd	106.549	5	DNA_Only	reverse
4995	07126521-0c40-4208-90fe-07f6c2cd81bd	80.2336	5	DNA_Only	reverse
5010	07126521-0c40-4208-90fe-07f6c2cd81bd	89.20377500000001	8	DNA_Only	reverse
4979	0717d4df-32d6-4369-b17a-da42f391087d	100.15503333333334	9	DNA_Only	reverse
4984	0717d4df-32d6-4369-b17a-da42f391087d	79.1741	6	DNA_Only	reverse
4994	0717d4df-32d6-4369-b17a-da42f391087d	107.22742857142859	7	DNA_Only	reverse
4995	0717d4df-32d6-4369-b17a-da42f391087d	79.1334	25	DNA_Only	reverse
5010	0717d4df-32d6-4369-b17a-da42f391087d	91.93329999999999	3	DNA_Only	reverse
4979	071de2de-856a-476b-93e0-ab0bfc3afee6	97.2022	10	DNA_Only	reverse
4984	071de2de-856a-476b-93e0-ab0bfc3afee6	80.90103333333333	3	DNA_Only	reverse
4994	071de2de-856a-476b-93e0-ab0bfc3afee6	106.91333333333334	6	DNA_Only	reverse
4995	071de2de-856a-476b-93e0-ab0bfc3afee6	78.0663	6	DNA_Only	reverse
5010	071de2de-856a-476b-93e0-ab0bfc3afee6	81.8348	3	DNA_Only	reverse
4979	0724cf34-6689-48f1-bc7b-7ba186b17f09	98.7836	8	DNA_Only	reverse
4984	0724cf34-6689-48f1-bc7b-7ba186b17f09	77.68379999999999	9	DNA_Only	reverse
4994	0724cf34-6689-48f1-bc7b-7ba186b17f09	105.21986666666668	3	DNA_Only	reverse
4995	0724cf34-6689-48f1-bc7b-7ba186b17f09	77.63753684210526	19	DNA_Only	reverse
5010	0724cf34-6689-48f1-bc7b-7ba186b17f09	82.6592	5	DNA_Only	reverse
4979	0724d97a-2330-4340-9003-1f6cfda4f28c	99.8762	4	DNA_Only	reverse
4984	0724d97a-2330-4340-9003-1f6cfda4f28c	77.2339	4	DNA_Only	reverse
4994	0724d97a-2330-4340-9003-1f6cfda4f28c	104.95218750000001	8	DNA_Only	reverse
4995	0724d97a-2330-4340-9003-1f6cfda4f28c	79.3439	10	DNA_Only	reverse
5010	0724d97a-2330-4340-9003-1f6cfda4f28c	82.17044999999999	10	DNA_Only	reverse
4979	0728ec23-c796-4cd7-b4e7-ce45c46ef782	98.65227999999999	5	DNA_Only	reverse
4984	0728ec23-c796-4cd7-b4e7-ce45c46ef782	78.8568	3	DNA_Only	reverse
4994	0728ec23-c796-4cd7-b4e7-ce45c46ef782	105.57476562499998	32	DNA_Only	reverse
4995	0728ec23-c796-4cd7-b4e7-ce45c46ef782	79.2375	10	DNA_Only	reverse
5010	0728ec23-c796-4cd7-b4e7-ce45c46ef782	83.92739000000002	20	DNA_Only	reverse
4979	0731de97-9494-4ce0-b795-ccf50ee379e2	100.76885024875622	201	DNA_Only	reverse
4984	0731de97-9494-4ce0-b795-ccf50ee379e2	77.58238000000001	5	DNA_Only	reverse
4994	0731de97-9494-4ce0-b795-ccf50ee379e2	105.62188888888889	9	DNA_Only	reverse
4995	0731de97-9494-4ce0-b795-ccf50ee379e2	78.5005	32	DNA_Only	reverse
5010	0731de97-9494-4ce0-b795-ccf50ee379e2	82.36085652173912	23	DNA_Only	reverse
4979	07381167-2eb8-42e9-acde-2cb303412c59	101.20419999999999	5	DNA_Only	reverse
4984	07381167-2eb8-42e9-acde-2cb303412c59	79.95830000000001	3	DNA_Only	reverse
4994	07381167-2eb8-42e9-acde-2cb303412c59	105.89772222222221	18	DNA_Only	reverse
4995	07381167-2eb8-42e9-acde-2cb303412c59	77.62244999999997	22	DNA_Only	reverse
5010	07381167-2eb8-42e9-acde-2cb303412c59	83.0902	3	DNA_Only	reverse
4979	073ac99e-920f-435b-92e5-0cd6f48cadd4	95.3786	4	DNA_Only	reverse
4984	073ac99e-920f-435b-92e5-0cd6f48cadd4	74.4295	5	DNA_Only	reverse
4994	073ac99e-920f-435b-92e5-0cd6f48cadd4	104.9661142857143	7	DNA_Only	reverse
4995	073ac99e-920f-435b-92e5-0cd6f48cadd4	75.98304999999999	4	DNA_Only	reverse
5010	073ac99e-920f-435b-92e5-0cd6f48cadd4	84.6837	3	DNA_Only	reverse
4979	073c7881-c2b5-48e9-8785-884473bdfdc0	100.66471666666666	6	DNA_Only	reverse
4984	073c7881-c2b5-48e9-8785-884473bdfdc0	79.69423333333333	6	DNA_Only	reverse
5010	073c7881-c2b5-48e9-8785-884473bdfdc0	86.6299	5	DNA_Only	reverse
4979	07531654-673a-44aa-be93-4e7b0688941c	99.8013	5	DNA_Only	reverse
4984	07531654-673a-44aa-be93-4e7b0688941c	81.6739	4	DNA_Only	reverse
4994	07531654-673a-44aa-be93-4e7b0688941c	103.63488749999999	8	DNA_Only	reverse
4995	07531654-673a-44aa-be93-4e7b0688941c	78.1101	10	DNA_Only	reverse
4984	07593164-a439-423a-9984-d88660bf70b2	76.7581	10	DNA_Only	reverse
4994	07593164-a439-423a-9984-d88660bf70b2	106.16221599999999	25	DNA_Only	reverse
4995	07593164-a439-423a-9984-d88660bf70b2	78.44757692307692	26	DNA_Only	reverse
5010	07593164-a439-423a-9984-d88660bf70b2	81.83788139534882	43	DNA_Only	reverse
4984	075dc1e9-5583-462b-bcdd-b4444ad28753	76.4248	7	DNA_Only	reverse
4979	0773cf13-04c6-47b8-8ddb-04f46fe2f4a5	103.42575000000001	8	DNA_Only	reverse
4984	0773cf13-04c6-47b8-8ddb-04f46fe2f4a5	77.3426	4	DNA_Only	reverse
4994	0773cf13-04c6-47b8-8ddb-04f46fe2f4a5	104.819	8	DNA_Only	reverse
4995	0773cf13-04c6-47b8-8ddb-04f46fe2f4a5	79.51145714285714	7	DNA_Only	reverse
5010	0773cf13-04c6-47b8-8ddb-04f46fe2f4a5	83.7439	5	DNA_Only	reverse
4979	078a9a4c-ca94-4106-9dff-621a0deaeec2	98.76248181818183	11	DNA_Only	reverse
4984	078a9a4c-ca94-4106-9dff-621a0deaeec2	76.52973999999999	5	DNA_Only	reverse
4994	078a9a4c-ca94-4106-9dff-621a0deaeec2	101.52815142857142	70	DNA_Only	reverse
4995	078a9a4c-ca94-4106-9dff-621a0deaeec2	79.8827	31	DNA_Only	reverse
5010	078a9a4c-ca94-4106-9dff-621a0deaeec2	83.39085263157897	19	DNA_Only	reverse
4984	078d5b1a-8997-44c6-802a-50291c2acaf8	75.58272857142856	7	DNA_Only	reverse
4994	078d5b1a-8997-44c6-802a-50291c2acaf8	107.68824799999999	25	DNA_Only	reverse
4995	078d5b1a-8997-44c6-802a-50291c2acaf8	77.99586666666666	3	DNA_Only	reverse
5010	078d5b1a-8997-44c6-802a-50291c2acaf8	84.31786000000001	5	DNA_Only	reverse
4979	079af1ea-c8cd-4ca3-85bd-0fb32be93364	102.701	5	DNA_Only	reverse
4984	079af1ea-c8cd-4ca3-85bd-0fb32be93364	75.4464	3	DNA_Only	reverse
4994	079af1ea-c8cd-4ca3-85bd-0fb32be93364	107.21500000000002	6	DNA_Only	reverse
4995	079af1ea-c8cd-4ca3-85bd-0fb32be93364	78.63928333333332	6	DNA_Only	reverse
5010	079af1ea-c8cd-4ca3-85bd-0fb32be93364	84.48218333333334	6	DNA_Only	reverse
4979	079c9561-d1b9-4159-a286-efd405666e0b	100.74853333333334	3	DNA_Only	reverse
4984	079c9561-d1b9-4159-a286-efd405666e0b	76.2612	4	DNA_Only	reverse
4994	079c9561-d1b9-4159-a286-efd405666e0b	97.249	5	DNA_Only	reverse
4995	079c9561-d1b9-4159-a286-efd405666e0b	80.41761666666667	12	DNA_Only	reverse
5010	079c9561-d1b9-4159-a286-efd405666e0b	85.2162	16	DNA_Only	reverse
4979	079dfdc9-f436-4389-9d07-c5381a7f0020	102.2315888888889	9	DNA_Only	reverse
4984	079dfdc9-f436-4389-9d07-c5381a7f0020	79.5418	4	DNA_Only	reverse
4994	079dfdc9-f436-4389-9d07-c5381a7f0020	99.71183333333333	3	DNA_Only	reverse
4995	079dfdc9-f436-4389-9d07-c5381a7f0020	78.2006	25	DNA_Only	reverse
5010	079dfdc9-f436-4389-9d07-c5381a7f0020	94.64479999999999	4	DNA_Only	reverse
4979	07a1d80e-5c4e-4b8a-85de-e48e2a3032ef	99.49447777777777	9	DNA_Only	reverse
4984	07a1d80e-5c4e-4b8a-85de-e48e2a3032ef	80.2994	4	DNA_Only	reverse
4994	07a1d80e-5c4e-4b8a-85de-e48e2a3032ef	106.30539999999999	5	DNA_Only	reverse
4995	07a1d80e-5c4e-4b8a-85de-e48e2a3032ef	77.9825	19	DNA_Only	reverse
5010	07a1d80e-5c4e-4b8a-85de-e48e2a3032ef	80.17613333333334	3	DNA_Only	reverse
4979	07aba09a-f768-4e03-9464-6fbb6c1b88f1	100.137	8	DNA_Only	reverse
4984	07aba09a-f768-4e03-9464-6fbb6c1b88f1	76.17821666666667	6	DNA_Only	reverse
4994	07aba09a-f768-4e03-9464-6fbb6c1b88f1	107.041	8	DNA_Only	reverse
4995	07aba09a-f768-4e03-9464-6fbb6c1b88f1	78.06244444444445	9	DNA_Only	reverse
5010	07aba09a-f768-4e03-9464-6fbb6c1b88f1	92.4253	3	DNA_Only	reverse
4979	07b5a58a-8802-49f6-9e16-32d1dd283957	98.96895714285714	7	DNA_Only	reverse
4984	07b5a58a-8802-49f6-9e16-32d1dd283957	76.9613	6	DNA_Only	reverse
4994	07b5a58a-8802-49f6-9e16-32d1dd283957	104.648	8	DNA_Only	reverse
4995	07b5a58a-8802-49f6-9e16-32d1dd283957	76.11213333333333	12	DNA_Only	reverse
5010	07b5a58a-8802-49f6-9e16-32d1dd283957	83.47442142857143	14	DNA_Only	reverse
4979	07c0bc5b-be77-4f86-b88c-5e7826a485ea	100.83736666666665	6	DNA_Only	reverse
4984	07c0bc5b-be77-4f86-b88c-5e7826a485ea	75.83262666666666	15	DNA_Only	reverse
4994	07c0bc5b-be77-4f86-b88c-5e7826a485ea	105.02863333333335	6	DNA_Only	reverse
4995	07c0bc5b-be77-4f86-b88c-5e7826a485ea	77.0128	10	DNA_Only	reverse
5010	07c0bc5b-be77-4f86-b88c-5e7826a485ea	81.9917	20	DNA_Only	reverse
4979	07c182b1-a753-4623-a9b6-830e946b72f5	102.41114545454543	22	DNA_Only	reverse
4984	07c182b1-a753-4623-a9b6-830e946b72f5	80.1586	4	DNA_Only	reverse
4994	07c182b1-a753-4623-a9b6-830e946b72f5	106.28236363636364	11	DNA_Only	reverse
4995	07c182b1-a753-4623-a9b6-830e946b72f5	77.46031428571429	7	DNA_Only	reverse
5010	07c182b1-a753-4623-a9b6-830e946b72f5	83.41994285714286	7	DNA_Only	reverse
4979	07c738c0-c386-479a-a8bb-0f8913ff8e30	100.79003636363636	11	DNA_Only	reverse
4984	07c738c0-c386-479a-a8bb-0f8913ff8e30	75.52368333333334	12	DNA_Only	reverse
4994	07c738c0-c386-479a-a8bb-0f8913ff8e30	106.37246153846155	13	DNA_Only	reverse
4995	07c738c0-c386-479a-a8bb-0f8913ff8e30	77.82343999999999	5	DNA_Only	reverse
5010	07c738c0-c386-479a-a8bb-0f8913ff8e30	88.28819999999999	7	DNA_Only	reverse
4979	07c8efe4-0702-4f14-b0a9-d12c96c3a898	101.55873333333334	6	DNA_Only	reverse
4984	07c8efe4-0702-4f14-b0a9-d12c96c3a898	76.0075	6	DNA_Only	reverse
4994	07c8efe4-0702-4f14-b0a9-d12c96c3a898	106.32480000000001	5	DNA_Only	reverse
4995	07c8efe4-0702-4f14-b0a9-d12c96c3a898	78.97856666666667	9	DNA_Only	reverse
5010	07c8efe4-0702-4f14-b0a9-d12c96c3a898	85.8715	5	DNA_Only	reverse
4979	07ccd9d6-f5de-4f93-a527-d11d92c52c13	99.79331428571429	7	DNA_Only	reverse
4984	07ccd9d6-f5de-4f93-a527-d11d92c52c13	79.82603333333334	3	DNA_Only	reverse
4994	07ccd9d6-f5de-4f93-a527-d11d92c52c13	105.971	9	DNA_Only	reverse
4995	07ccd9d6-f5de-4f93-a527-d11d92c52c13	77.02936666666666	3	DNA_Only	reverse
5010	07ccd9d6-f5de-4f93-a527-d11d92c52c13	87.2627	3	DNA_Only	reverse
4979	07d2a39b-6af9-437c-a102-97e4483721b4	99.72325000000001	8	DNA_Only	reverse
4984	07d2a39b-6af9-437c-a102-97e4483721b4	80.9352	5	DNA_Only	reverse
4994	07d2a39b-6af9-437c-a102-97e4483721b4	104.45402857142858	49	DNA_Only	reverse
4995	07d2a39b-6af9-437c-a102-97e4483721b4	77.92043749999999	16	DNA_Only	reverse
4979	07d77181-b855-467f-ad2a-12461dcb05e8	100.44382631578948	19	DNA_Only	reverse
4994	07d77181-b855-467f-ad2a-12461dcb05e8	106.90659000000001	20	DNA_Only	reverse
4995	07d77181-b855-467f-ad2a-12461dcb05e8	77.9706	7	DNA_Only	reverse
5010	07d77181-b855-467f-ad2a-12461dcb05e8	85.8147	5	DNA_Only	reverse
4979	07dbf2bd-698c-45ea-a46d-cbd77f66bd25	99.3946	8	DNA_Only	reverse
4994	07dbf2bd-698c-45ea-a46d-cbd77f66bd25	107.436	4	DNA_Only	reverse
4995	07dbf2bd-698c-45ea-a46d-cbd77f66bd25	77.35844583333333	24	DNA_Only	reverse
5010	07dbf2bd-698c-45ea-a46d-cbd77f66bd25	85.592	4	DNA_Only	reverse
4979	07e6024b-8aa2-47f0-9af2-595f6793d0a5	99.793	5	DNA_Only	reverse
4984	07e6024b-8aa2-47f0-9af2-595f6793d0a5	82.5543	7	DNA_Only	reverse
4994	07e6024b-8aa2-47f0-9af2-595f6793d0a5	106.79108333333333	12	DNA_Only	reverse
4995	07e6024b-8aa2-47f0-9af2-595f6793d0a5	78.1595	8	DNA_Only	reverse
5010	07e6024b-8aa2-47f0-9af2-595f6793d0a5	90.2112	20	DNA_Only	reverse
4979	07e6ebae-8165-4880-a739-ae654ae2bc98	95.89443333333334	3	DNA_Only	reverse
4984	07e6ebae-8165-4880-a739-ae654ae2bc98	78.02789999999999	8	DNA_Only	reverse
4994	07e6ebae-8165-4880-a739-ae654ae2bc98	103.83478181818181	11	DNA_Only	reverse
4995	07e6ebae-8165-4880-a739-ae654ae2bc98	77.42657692307692	13	DNA_Only	reverse
5010	07e6ebae-8165-4880-a739-ae654ae2bc98	83.90653999999999	5	DNA_Only	reverse
4979	07e966dd-ee6f-4d76-a81c-c3a7c47b9a7f	100.50436249999998	8	DNA_Only	reverse
4984	07e966dd-ee6f-4d76-a81c-c3a7c47b9a7f	79.33408333333334	6	DNA_Only	reverse
4994	07e966dd-ee6f-4d76-a81c-c3a7c47b9a7f	105.91751538461538	13	DNA_Only	reverse
4995	07e966dd-ee6f-4d76-a81c-c3a7c47b9a7f	79.00224000000001	15	DNA_Only	reverse
5010	07e966dd-ee6f-4d76-a81c-c3a7c47b9a7f	83.90471666666666	6	DNA_Only	reverse
4979	07f09757-4c03-4472-801f-aa25c95645f4	100.60247999999999	5	DNA_Only	reverse
4984	07f09757-4c03-4472-801f-aa25c95645f4	81.91026666666666	6	DNA_Only	reverse
4994	07f09757-4c03-4472-801f-aa25c95645f4	106.266	3	DNA_Only	reverse
4995	07f09757-4c03-4472-801f-aa25c95645f4	79.66491428571429	7	DNA_Only	reverse
5010	07f09757-4c03-4472-801f-aa25c95645f4	85.06586551724139	29	DNA_Only	reverse
4979	07fa3cad-8640-4626-9f91-2d0a9230d660	100.76360000000001	5	DNA_Only	reverse
4984	07fa3cad-8640-4626-9f91-2d0a9230d660	78.1678	5	DNA_Only	reverse
4994	07fa3cad-8640-4626-9f91-2d0a9230d660	107.26183333333334	12	DNA_Only	reverse
4995	07fa3cad-8640-4626-9f91-2d0a9230d660	77.62225384615384	13	DNA_Only	reverse
5010	07fa3cad-8640-4626-9f91-2d0a9230d660	83.31290000000001	4	DNA_Only	reverse
4979	0801a31f-6d47-44d6-98d1-4b3e414a6124	101.21226666666666	6	DNA_Only	reverse
4994	0801a31f-6d47-44d6-98d1-4b3e414a6124	104.45670000000001	9	DNA_Only	reverse
4995	0801a31f-6d47-44d6-98d1-4b3e414a6124	77.2701	10	DNA_Only	reverse
5010	0801a31f-6d47-44d6-98d1-4b3e414a6124	82.5913	5	DNA_Only	reverse
4979	080263e6-1b90-49ef-8a00-a828dadad15c	100.718	8	DNA_Only	reverse
4984	080263e6-1b90-49ef-8a00-a828dadad15c	77.01986666666666	3	DNA_Only	reverse
4994	080263e6-1b90-49ef-8a00-a828dadad15c	103.418	4	DNA_Only	reverse
4995	080263e6-1b90-49ef-8a00-a828dadad15c	78.67442631578947	19	DNA_Only	reverse
5010	080263e6-1b90-49ef-8a00-a828dadad15c	85.05913636363636	11	DNA_Only	reverse
4979	0808c53e-e107-45d3-9d08-c865fdbadf15	101.56603333333334	6	DNA_Only	reverse
4984	0808c53e-e107-45d3-9d08-c865fdbadf15	80.1041	4	DNA_Only	reverse
4994	0808c53e-e107-45d3-9d08-c865fdbadf15	105.46191666666665	12	DNA_Only	reverse
4995	0808c53e-e107-45d3-9d08-c865fdbadf15	77.39321818181817	11	DNA_Only	reverse
4979	080cb48e-1109-4e78-9f61-c0dee9c77f30	100.58590833333334	12	DNA_Only	reverse
4984	080cb48e-1109-4e78-9f61-c0dee9c77f30	80.34341666666667	6	DNA_Only	reverse
4994	080cb48e-1109-4e78-9f61-c0dee9c77f30	109.57050000000001	14	DNA_Only	reverse
4995	080cb48e-1109-4e78-9f61-c0dee9c77f30	79.13395555555557	18	DNA_Only	reverse
5010	080cb48e-1109-4e78-9f61-c0dee9c77f30	81.6483	8	DNA_Only	reverse
4979	080fdd58-8ef1-4983-b7ba-d77489880d65	98.6037	7	DNA_Only	reverse
4984	080fdd58-8ef1-4983-b7ba-d77489880d65	75.3268	6	DNA_Only	reverse
4994	080fdd58-8ef1-4983-b7ba-d77489880d65	104.272	7	DNA_Only	reverse
4995	080fdd58-8ef1-4983-b7ba-d77489880d65	78.4084	5	DNA_Only	reverse
5010	080fdd58-8ef1-4983-b7ba-d77489880d65	78.32582857142857	7	DNA_Only	reverse
4979	0813d7e6-9e69-4034-9e34-53c247bc8a97	98.9068	4	DNA_Only	reverse
4984	0813d7e6-9e69-4034-9e34-53c247bc8a97	76.84693333333333	3	DNA_Only	reverse
4994	0813d7e6-9e69-4034-9e34-53c247bc8a97	105.203	4	DNA_Only	reverse
4995	0813d7e6-9e69-4034-9e34-53c247bc8a97	79.035	8	DNA_Only	reverse
5010	0813d7e6-9e69-4034-9e34-53c247bc8a97	84.2151	4	DNA_Only	reverse
4979	08264de4-0f18-4066-972c-897c02503006	101.346	8	DNA_Only	reverse
4984	08264de4-0f18-4066-972c-897c02503006	82.3512	4	DNA_Only	reverse
4994	08264de4-0f18-4066-972c-897c02503006	105.07659999999998	5	DNA_Only	reverse
4995	08264de4-0f18-4066-972c-897c02503006	78.43902631578946	19	DNA_Only	reverse
5010	08264de4-0f18-4066-972c-897c02503006	85.86057428571428	35	DNA_Only	reverse
4979	08273569-6e9c-4fb6-8d42-29c534037e6f	101.01034545454546	11	DNA_Only	reverse
4984	08273569-6e9c-4fb6-8d42-29c534037e6f	78.74170000000001	4	DNA_Only	reverse
4994	08273569-6e9c-4fb6-8d42-29c534037e6f	102.92112857142858	7	DNA_Only	reverse
4995	08273569-6e9c-4fb6-8d42-29c534037e6f	78.2395	20	DNA_Only	reverse
5010	08273569-6e9c-4fb6-8d42-29c534037e6f	82.7592	5	DNA_Only	reverse
4979	082ac6ef-cf77-4c3d-b8ff-54fea304152d	102.552	8	DNA_Only	reverse
4984	082ac6ef-cf77-4c3d-b8ff-54fea304152d	80.0436	4	DNA_Only	reverse
4994	082ac6ef-cf77-4c3d-b8ff-54fea304152d	107.17922222222222	9	DNA_Only	reverse
4995	082ac6ef-cf77-4c3d-b8ff-54fea304152d	79.04823999999999	5	DNA_Only	reverse
5010	082ac6ef-cf77-4c3d-b8ff-54fea304152d	78.3696	4	DNA_Only	reverse
4979	0835fa45-cf5a-44f5-b88f-a517f0999a38	100.90348571428571	7	DNA_Only	reverse
4984	0835fa45-cf5a-44f5-b88f-a517f0999a38	80.7132	9	DNA_Only	reverse
4994	0835fa45-cf5a-44f5-b88f-a517f0999a38	105.72257142857143	7	DNA_Only	reverse
4995	0835fa45-cf5a-44f5-b88f-a517f0999a38	79.11285555555554	9	DNA_Only	reverse
5010	0835fa45-cf5a-44f5-b88f-a517f0999a38	83.13471666666668	6	DNA_Only	reverse
4979	08428727-11f1-4d70-882d-2d43df31353b	102.35957142857141	7	DNA_Only	reverse
4984	08428727-11f1-4d70-882d-2d43df31353b	79.07416666666667	3	DNA_Only	reverse
4994	08428727-11f1-4d70-882d-2d43df31353b	108.587	8	DNA_Only	reverse
4995	08428727-11f1-4d70-882d-2d43df31353b	78.12595294117648	17	DNA_Only	reverse
5010	08428727-11f1-4d70-882d-2d43df31353b	86.3144	8	DNA_Only	reverse
4979	0842ed8a-ee04-46dc-ba26-730f605307dd	101.82685000000001	8	DNA_Only	reverse
4984	0842ed8a-ee04-46dc-ba26-730f605307dd	76.97444999999999	4	DNA_Only	reverse
4994	0842ed8a-ee04-46dc-ba26-730f605307dd	102.256	4	DNA_Only	reverse
4995	0842ed8a-ee04-46dc-ba26-730f605307dd	79.70932222222223	9	DNA_Only	reverse
5010	0842ed8a-ee04-46dc-ba26-730f605307dd	84.47041428571427	7	DNA_Only	reverse
4979	08507606-6236-426f-9b95-c789462ea563	99.15673999999999	5	DNA_Only	reverse
4984	08507606-6236-426f-9b95-c789462ea563	78.3092	5	DNA_Only	reverse
4994	08507606-6236-426f-9b95-c789462ea563	107.45694444444445	18	DNA_Only	reverse
4995	08507606-6236-426f-9b95-c789462ea563	79.2559	9	DNA_Only	reverse
5010	08507606-6236-426f-9b95-c789462ea563	81.87178000000002	10	DNA_Only	reverse
4979	0850a8f8-061a-4a06-90e4-b15c67d2e87f	102.464	5	DNA_Only	reverse
4984	0850a8f8-061a-4a06-90e4-b15c67d2e87f	74.115	6	DNA_Only	reverse
4994	0850a8f8-061a-4a06-90e4-b15c67d2e87f	106.611	16	DNA_Only	reverse
4995	0850a8f8-061a-4a06-90e4-b15c67d2e87f	79.25805454545454	11	DNA_Only	reverse
4979	0854f51b-1be8-4c3f-83f3-5fa4b6e5f212	102.80220909090907	22	DNA_Only	reverse
4984	0854f51b-1be8-4c3f-83f3-5fa4b6e5f212	78.93583000000001	10	DNA_Only	reverse
4994	0854f51b-1be8-4c3f-83f3-5fa4b6e5f212	98.8058	8	DNA_Only	reverse
4995	0854f51b-1be8-4c3f-83f3-5fa4b6e5f212	78.02612575757576	66	DNA_Only	reverse
5010	0854f51b-1be8-4c3f-83f3-5fa4b6e5f212	87.12131384615385	65	DNA_Only	reverse
4979	085dcc68-6d01-4077-a861-20287838605b	99.11941666666667	6	DNA_Only	reverse
4984	085dcc68-6d01-4077-a861-20287838605b	78.40360000000001	5	DNA_Only	reverse
4994	085dcc68-6d01-4077-a861-20287838605b	104.423	20	DNA_Only	reverse
4995	085dcc68-6d01-4077-a861-20287838605b	77.9817	25	DNA_Only	reverse
5010	085dcc68-6d01-4077-a861-20287838605b	84.16728383838385	99	DNA_Only	reverse
4979	085f75e5-1c98-4cdc-bef3-0bee3fdaa297	100.25732857142857	14	DNA_Only	reverse
4984	085f75e5-1c98-4cdc-bef3-0bee3fdaa297	76.0724	22	DNA_Only	reverse
4994	085f75e5-1c98-4cdc-bef3-0bee3fdaa297	105.3872142857143	14	DNA_Only	reverse
4995	085f75e5-1c98-4cdc-bef3-0bee3fdaa297	77.71894999999999	16	DNA_Only	reverse
5010	085f75e5-1c98-4cdc-bef3-0bee3fdaa297	84.6396	5	DNA_Only	reverse
4979	086071fa-e536-40fd-8f34-3dcb900b0954	100.108	4	DNA_Only	reverse
4984	086071fa-e536-40fd-8f34-3dcb900b0954	78.04998750000001	8	DNA_Only	reverse
4994	086071fa-e536-40fd-8f34-3dcb900b0954	102.80915454545456	11	DNA_Only	reverse
4995	086071fa-e536-40fd-8f34-3dcb900b0954	79.6971	10	DNA_Only	reverse
5010	086071fa-e536-40fd-8f34-3dcb900b0954	86.3048	5	DNA_Only	reverse
4979	0866e1cf-4d14-4c28-a401-9de387cc59eb	99.78252857142857	7	DNA_Only	reverse
4984	0866e1cf-4d14-4c28-a401-9de387cc59eb	75.42728181818181	11	DNA_Only	reverse
4994	0866e1cf-4d14-4c28-a401-9de387cc59eb	106.374	8	DNA_Only	reverse
4995	0866e1cf-4d14-4c28-a401-9de387cc59eb	78.4194	7	DNA_Only	reverse
4979	0872cb90-afef-4190-b1c1-661346332479	101.02620000000002	5	DNA_Only	reverse
4984	0872cb90-afef-4190-b1c1-661346332479	72.795	8	DNA_Only	reverse
4994	0872cb90-afef-4190-b1c1-661346332479	106.05285714285715	7	DNA_Only	reverse
4995	0872cb90-afef-4190-b1c1-661346332479	80.3617	9	DNA_Only	reverse
5010	0872cb90-afef-4190-b1c1-661346332479	84.69451428571429	7	DNA_Only	reverse
4979	08732b0e-43e7-48c4-9695-f1acdc270f0d	98.78307777777778	9	DNA_Only	reverse
4984	08732b0e-43e7-48c4-9695-f1acdc270f0d	82.9485	5	DNA_Only	reverse
4994	08732b0e-43e7-48c4-9695-f1acdc270f0d	107.33944827586207	29	DNA_Only	reverse
4995	08732b0e-43e7-48c4-9695-f1acdc270f0d	80.18269333333336	15	DNA_Only	reverse
5010	08732b0e-43e7-48c4-9695-f1acdc270f0d	82.35868571428571	7	DNA_Only	reverse
4979	0875fce8-4935-4abc-a00d-38204e380f0e	100.41471428571428	7	DNA_Only	reverse
4984	0875fce8-4935-4abc-a00d-38204e380f0e	77.4446	3	DNA_Only	reverse
4994	0875fce8-4935-4abc-a00d-38204e380f0e	105.973	9	DNA_Only	reverse
4995	0875fce8-4935-4abc-a00d-38204e380f0e	78.77469333333333	15	DNA_Only	reverse
5010	0875fce8-4935-4abc-a00d-38204e380f0e	84.35247142857143	7	DNA_Only	reverse
4979	0877f280-f627-4439-bcad-da85deeb659e	101.85533333333335	3	DNA_Only	reverse
4984	0877f280-f627-4439-bcad-da85deeb659e	77.72312222222223	9	DNA_Only	reverse
4994	0877f280-f627-4439-bcad-da85deeb659e	109.294	8	DNA_Only	reverse
4995	0877f280-f627-4439-bcad-da85deeb659e	78.5999	5	DNA_Only	reverse
4979	087cd501-4c77-42bb-9415-5932f6b2911d	100.133	6	DNA_Only	reverse
4984	087cd501-4c77-42bb-9415-5932f6b2911d	79.0257	5	DNA_Only	reverse
4994	087cd501-4c77-42bb-9415-5932f6b2911d	105.3666307692308	13	DNA_Only	reverse
4995	087cd501-4c77-42bb-9415-5932f6b2911d	77.453	16	DNA_Only	reverse
4979	0882e8be-7dbf-47e6-9f22-8358c0548c74	97.375	8	DNA_Only	reverse
4984	0882e8be-7dbf-47e6-9f22-8358c0548c74	79.17486666666667	3	DNA_Only	reverse
4994	0882e8be-7dbf-47e6-9f22-8358c0548c74	107.07266666666668	12	DNA_Only	reverse
4995	0882e8be-7dbf-47e6-9f22-8358c0548c74	78.3791	10	DNA_Only	reverse
5010	0882e8be-7dbf-47e6-9f22-8358c0548c74	88.303	4	DNA_Only	reverse
4979	08919ea2-d7d2-4c9f-9909-6f22a4b5838b	101.138	8	DNA_Only	reverse
4984	08919ea2-d7d2-4c9f-9909-6f22a4b5838b	76.724	8	DNA_Only	reverse
4994	08919ea2-d7d2-4c9f-9909-6f22a4b5838b	107.121	4	DNA_Only	reverse
4995	08919ea2-d7d2-4c9f-9909-6f22a4b5838b	78.7335	16	DNA_Only	reverse
5010	08919ea2-d7d2-4c9f-9909-6f22a4b5838b	84.494	5	DNA_Only	reverse
4979	0891e80e-fc70-486f-bc0a-bbc073f83fa1	99.77282857142859	7	DNA_Only	reverse
4984	0891e80e-fc70-486f-bc0a-bbc073f83fa1	82.4345	6	DNA_Only	reverse
4994	0891e80e-fc70-486f-bc0a-bbc073f83fa1	105.66626666666667	15	DNA_Only	reverse
4995	0891e80e-fc70-486f-bc0a-bbc073f83fa1	79.58511999999999	20	DNA_Only	reverse
5010	0891e80e-fc70-486f-bc0a-bbc073f83fa1	85.28625714285715	7	DNA_Only	reverse
4979	0891e9f1-1e55-4737-b9b4-3cb480647d9d	101.39532727272727	11	DNA_Only	reverse
4984	0891e9f1-1e55-4737-b9b4-3cb480647d9d	83.0492	3	DNA_Only	reverse
4994	0891e9f1-1e55-4737-b9b4-3cb480647d9d	106.09278750000001	8	DNA_Only	reverse
4995	0891e9f1-1e55-4737-b9b4-3cb480647d9d	80.584	16	DNA_Only	reverse
5010	0891e9f1-1e55-4737-b9b4-3cb480647d9d	88.84622608695653	23	DNA_Only	reverse
4979	0893c60e-5168-4b81-bf22-c3f107ebe99b	100.62644545454545	33	DNA_Only	reverse
4984	0893c60e-5168-4b81-bf22-c3f107ebe99b	78.17991428571429	7	DNA_Only	reverse
4994	0893c60e-5168-4b81-bf22-c3f107ebe99b	105.081	10	DNA_Only	reverse
4995	0893c60e-5168-4b81-bf22-c3f107ebe99b	80.51352727272727	22	DNA_Only	reverse
5010	0893c60e-5168-4b81-bf22-c3f107ebe99b	83.17145000000001	16	DNA_Only	reverse
4979	089a99f7-43d6-46a7-9605-a174fbabd448	100.79266666666668	3	DNA_Only	reverse
4984	089a99f7-43d6-46a7-9605-a174fbabd448	81.8923	5	DNA_Only	reverse
4994	089a99f7-43d6-46a7-9605-a174fbabd448	104.84400000000001	5	DNA_Only	reverse
4995	089a99f7-43d6-46a7-9605-a174fbabd448	78.19368333333334	12	DNA_Only	reverse
5010	089a99f7-43d6-46a7-9605-a174fbabd448	85.721	4	DNA_Only	reverse
4979	089c5256-73c2-460a-a2bd-eb1ad6875207	102.2940619047619	21	DNA_Only	reverse
4984	089c5256-73c2-460a-a2bd-eb1ad6875207	81.0405	4	DNA_Only	reverse
4994	089c5256-73c2-460a-a2bd-eb1ad6875207	112.346	15	DNA_Only	reverse
5010	089c5256-73c2-460a-a2bd-eb1ad6875207	81.30847428571428	35	DNA_Only	reverse
4979	089dad53-a5f0-4c14-a5ee-08ec4cedaf9a	102.26	4	DNA_Only	reverse
4984	089dad53-a5f0-4c14-a5ee-08ec4cedaf9a	78.26339999999999	8	DNA_Only	reverse
4994	089dad53-a5f0-4c14-a5ee-08ec4cedaf9a	105.58794999999999	16	DNA_Only	reverse
4995	089dad53-a5f0-4c14-a5ee-08ec4cedaf9a	80.02451666666667	12	DNA_Only	reverse
5010	089dad53-a5f0-4c14-a5ee-08ec4cedaf9a	83.05467142857141	7	DNA_Only	reverse
4979	08a15fe7-33de-457a-bf35-87f2eb1771e5	103.93260000000001	5	DNA_Only	reverse
4984	08a15fe7-33de-457a-bf35-87f2eb1771e5	74.11358571428572	7	DNA_Only	reverse
4994	08a15fe7-33de-457a-bf35-87f2eb1771e5	105.49999999999999	9	DNA_Only	reverse
4995	08a15fe7-33de-457a-bf35-87f2eb1771e5	78.00282222222224	9	DNA_Only	reverse
4979	08a201b7-5f6d-4f1a-af0c-c727712b7d08	99.6744	4	DNA_Only	reverse
4984	08a201b7-5f6d-4f1a-af0c-c727712b7d08	78.51772499999998	4	DNA_Only	reverse
4994	08a201b7-5f6d-4f1a-af0c-c727712b7d08	104.26079166666669	12	DNA_Only	reverse
4995	08a201b7-5f6d-4f1a-af0c-c727712b7d08	76.1259	8	DNA_Only	reverse
4979	08a5ce29-56e6-440a-8271-d6fafcaea278	101.961	4	DNA_Only	reverse
4984	08a5ce29-56e6-440a-8271-d6fafcaea278	81.0766	3	DNA_Only	reverse
4994	08a5ce29-56e6-440a-8271-d6fafcaea278	107.145	8	DNA_Only	reverse
4995	08a5ce29-56e6-440a-8271-d6fafcaea278	79.179	10	DNA_Only	reverse
5010	08a5ce29-56e6-440a-8271-d6fafcaea278	83.5025	10	DNA_Only	reverse
4979	08a9c865-e950-4588-9b87-24657100dd56	102.036	10	DNA_Only	reverse
4984	08a9c865-e950-4588-9b87-24657100dd56	74.13427647058823	17	DNA_Only	reverse
4994	08a9c865-e950-4588-9b87-24657100dd56	102.77923333333335	3	DNA_Only	reverse
4995	08a9c865-e950-4588-9b87-24657100dd56	81.3758	8	DNA_Only	reverse
5010	08a9c865-e950-4588-9b87-24657100dd56	85.0276	16	DNA_Only	reverse
4979	08aafb77-c2cc-4e1b-b5b6-053aebfc7ea0	100.75	7	DNA_Only	reverse
4984	08aafb77-c2cc-4e1b-b5b6-053aebfc7ea0	80.2109	3	DNA_Only	reverse
4994	08aafb77-c2cc-4e1b-b5b6-053aebfc7ea0	102.18383392857143	56	DNA_Only	reverse
4995	08aafb77-c2cc-4e1b-b5b6-053aebfc7ea0	77.52051666666668	30	DNA_Only	reverse
5010	08aafb77-c2cc-4e1b-b5b6-053aebfc7ea0	81.2939	8	DNA_Only	reverse
4979	08aed6c8-1241-4817-8c81-e2fe83fd4aff	101.71499999999999	4	DNA_Only	reverse
4984	08aed6c8-1241-4817-8c81-e2fe83fd4aff	78.66744000000001	5	DNA_Only	reverse
4994	08aed6c8-1241-4817-8c81-e2fe83fd4aff	108.07267727272728	22	DNA_Only	reverse
4995	08aed6c8-1241-4817-8c81-e2fe83fd4aff	78.25233999999999	10	DNA_Only	reverse
5010	08aed6c8-1241-4817-8c81-e2fe83fd4aff	81.23028000000001	5	DNA_Only	reverse
4979	08c0bf30-f967-4223-ae8c-0837441866d1	98.9853	6	DNA_Only	reverse
4984	08c0bf30-f967-4223-ae8c-0837441866d1	75.1507	6	DNA_Only	reverse
4994	08c0bf30-f967-4223-ae8c-0837441866d1	106.36485714285712	7	DNA_Only	reverse
4995	08c0bf30-f967-4223-ae8c-0837441866d1	79.7696	8	DNA_Only	reverse
5010	08c0bf30-f967-4223-ae8c-0837441866d1	81.90270000000001	7	DNA_Only	reverse
4979	08c0c6ec-0a64-4df2-93e3-3752b5d129f9	99.44249999999998	7	DNA_Only	reverse
4984	08c0c6ec-0a64-4df2-93e3-3752b5d129f9	76.15686363636362	11	DNA_Only	reverse
4994	08c0c6ec-0a64-4df2-93e3-3752b5d129f9	105.93653333333333	12	DNA_Only	reverse
4995	08c0c6ec-0a64-4df2-93e3-3752b5d129f9	78.1963	8	DNA_Only	reverse
5010	08c0c6ec-0a64-4df2-93e3-3752b5d129f9	86.95690952380953	21	DNA_Only	reverse
4979	08c4de86-f058-4cfa-ba30-bc5833ced5b8	100.84875714285715	7	DNA_Only	reverse
4984	08c4de86-f058-4cfa-ba30-bc5833ced5b8	77.78993333333334	3	DNA_Only	reverse
4994	08c4de86-f058-4cfa-ba30-bc5833ced5b8	107.169	5	DNA_Only	reverse
4995	08c4de86-f058-4cfa-ba30-bc5833ced5b8	78.5779	8	DNA_Only	reverse
5010	08c4de86-f058-4cfa-ba30-bc5833ced5b8	84.1175	8	DNA_Only	reverse
4979	08c560f9-7ce7-4dcc-ab98-efec695cf0a1	99.6873	6	DNA_Only	reverse
4994	08c560f9-7ce7-4dcc-ab98-efec695cf0a1	98.13526250000001	8	DNA_Only	reverse
4995	08c560f9-7ce7-4dcc-ab98-efec695cf0a1	75.8336	4	DNA_Only	reverse
5010	08c560f9-7ce7-4dcc-ab98-efec695cf0a1	88.10983846153846	13	DNA_Only	reverse
4979	08c76e7c-1a37-4b27-a23e-6e1cb3890950	102.32188888888888	9	DNA_Only	reverse
4984	08c76e7c-1a37-4b27-a23e-6e1cb3890950	70.43962727272728	11	DNA_Only	reverse
4994	08c76e7c-1a37-4b27-a23e-6e1cb3890950	107.18120689655171	29	DNA_Only	reverse
4995	08c76e7c-1a37-4b27-a23e-6e1cb3890950	78.58917142857142	7	DNA_Only	reverse
5010	08c76e7c-1a37-4b27-a23e-6e1cb3890950	81.33718333333333	6	DNA_Only	reverse
4979	08d2f120-6c36-4e75-ad79-f37467b2bf71	102.49437142857141	7	DNA_Only	reverse
4984	08d2f120-6c36-4e75-ad79-f37467b2bf71	76.9074	10	DNA_Only	reverse
4994	08d2f120-6c36-4e75-ad79-f37467b2bf71	104.17894545454546	11	DNA_Only	reverse
4995	08d2f120-6c36-4e75-ad79-f37467b2bf71	78.12749090909091	11	DNA_Only	reverse
5010	08d2f120-6c36-4e75-ad79-f37467b2bf71	82.9969	12	DNA_Only	reverse
4979	08d58b4f-8583-46f0-9d73-cce167ec68e5	102.67	5	DNA_Only	reverse
4994	08d58b4f-8583-46f0-9d73-cce167ec68e5	100.42914166666668	12	DNA_Only	reverse
4995	08d58b4f-8583-46f0-9d73-cce167ec68e5	78.29873333333332	6	DNA_Only	reverse
5010	08d58b4f-8583-46f0-9d73-cce167ec68e5	81.6019	7	DNA_Only	reverse
4979	08dcc759-676e-4d12-842f-7dc28f7810ab	100.91297692307693	13	DNA_Only	reverse
4984	08dcc759-676e-4d12-842f-7dc28f7810ab	74.65903333333334	6	DNA_Only	reverse
4994	08dcc759-676e-4d12-842f-7dc28f7810ab	105.00533333333334	9	DNA_Only	reverse
4995	08dcc759-676e-4d12-842f-7dc28f7810ab	77.04477368421054	19	DNA_Only	reverse
5010	08dcc759-676e-4d12-842f-7dc28f7810ab	83.57883333333334	6	DNA_Only	reverse
4979	08eb84a6-3dd0-4582-a7b8-68440fa7e310	101.315	3	DNA_Only	reverse
4994	08eb84a6-3dd0-4582-a7b8-68440fa7e310	98.1411	10	DNA_Only	reverse
4995	08eb84a6-3dd0-4582-a7b8-68440fa7e310	80.3538	8	DNA_Only	reverse
5010	08eb84a6-3dd0-4582-a7b8-68440fa7e310	83.5792	6	DNA_Only	reverse
4979	08f60679-59e4-41ae-8c3f-43240e50e319	101.52387272727273	11	DNA_Only	reverse
4984	08f60679-59e4-41ae-8c3f-43240e50e319	77.617	4	DNA_Only	reverse
4994	08f60679-59e4-41ae-8c3f-43240e50e319	103.42588888888889	9	DNA_Only	reverse
4995	08f60679-59e4-41ae-8c3f-43240e50e319	77.80140476190478	21	DNA_Only	reverse
4979	08fe4a11-c8e3-42f6-8304-347042095478	103.48599999999999	3	DNA_Only	reverse
4984	08fe4a11-c8e3-42f6-8304-347042095478	78.3554	4	DNA_Only	reverse
4994	08fe4a11-c8e3-42f6-8304-347042095478	105.76216666666669	6	DNA_Only	reverse
4995	08fe4a11-c8e3-42f6-8304-347042095478	80.40221764705882	17	DNA_Only	reverse
4979	0911a4b3-01cc-4173-938e-d1e09fe8e10a	102.33383333333332	6	DNA_Only	reverse
4984	0911a4b3-01cc-4173-938e-d1e09fe8e10a	80.1754	4	DNA_Only	reverse
4994	0911a4b3-01cc-4173-938e-d1e09fe8e10a	96.3147	5	DNA_Only	reverse
4995	0911a4b3-01cc-4173-938e-d1e09fe8e10a	78.18258999999999	10	DNA_Only	reverse
4979	0914eefb-815e-4e3e-b033-32ef5e5b744a	99.29343333333333	3	DNA_Only	reverse
4984	0914eefb-815e-4e3e-b033-32ef5e5b744a	78.79660000000001	4	DNA_Only	reverse
4994	0914eefb-815e-4e3e-b033-32ef5e5b744a	104.37298823529412	17	DNA_Only	reverse
4995	0914eefb-815e-4e3e-b033-32ef5e5b744a	78.46881818181818	11	DNA_Only	reverse
4984	091c692f-919c-4cab-85a0-69915d53080c	78.65372500000001	4	DNA_Only	reverse
4994	091c692f-919c-4cab-85a0-69915d53080c	106.95776666666666	9	DNA_Only	reverse
4995	091c692f-919c-4cab-85a0-69915d53080c	79.71264285714287	14	DNA_Only	reverse
5010	091c692f-919c-4cab-85a0-69915d53080c	84.1785	20	DNA_Only	reverse
4979	091e9d36-6a28-4dfc-9da4-a6fe95073c23	101.876	8	DNA_Only	reverse
4984	091e9d36-6a28-4dfc-9da4-a6fe95073c23	75.32268333333333	6	DNA_Only	reverse
4994	091e9d36-6a28-4dfc-9da4-a6fe95073c23	108.79166666666667	6	DNA_Only	reverse
4995	091e9d36-6a28-4dfc-9da4-a6fe95073c23	78.0255	14	DNA_Only	reverse
5010	091e9d36-6a28-4dfc-9da4-a6fe95073c23	82.31536666666668	12	DNA_Only	reverse
4979	092a8e55-5ec3-4891-9e1a-079f623c01a4	101.779	5	DNA_Only	reverse
4984	092a8e55-5ec3-4891-9e1a-079f623c01a4	76.98915000000001	6	DNA_Only	reverse
4994	092a8e55-5ec3-4891-9e1a-079f623c01a4	105.11800000000001	10	DNA_Only	reverse
4995	092a8e55-5ec3-4891-9e1a-079f623c01a4	77.0423	8	DNA_Only	reverse
5010	092a8e55-5ec3-4891-9e1a-079f623c01a4	83.2811	11	DNA_Only	reverse
4979	092c0bd8-b031-451a-872c-760a516f9fb1	102.083	5	DNA_Only	reverse
4984	092c0bd8-b031-451a-872c-760a516f9fb1	80.82283333333332	6	DNA_Only	reverse
4994	092c0bd8-b031-451a-872c-760a516f9fb1	108.77566666666668	18	DNA_Only	reverse
4995	092c0bd8-b031-451a-872c-760a516f9fb1	79.12877499999999	8	DNA_Only	reverse
5010	092c0bd8-b031-451a-872c-760a516f9fb1	83.84296666666668	12	DNA_Only	reverse
4984	093e631b-1707-4a08-a2a3-b0149ef89658	74.71324999999999	6	DNA_Only	reverse
4994	093e631b-1707-4a08-a2a3-b0149ef89658	101.5369846153846	13	DNA_Only	reverse
4995	093e631b-1707-4a08-a2a3-b0149ef89658	78.71206666666666	9	DNA_Only	reverse
5010	093e631b-1707-4a08-a2a3-b0149ef89658	88.1586	4	DNA_Only	reverse
4979	0946cd23-ed26-4d10-bbab-e3c0054098f3	101.54538333333333	6	DNA_Only	reverse
4984	0946cd23-ed26-4d10-bbab-e3c0054098f3	80.6987	5	DNA_Only	reverse
4994	0946cd23-ed26-4d10-bbab-e3c0054098f3	104.45881250000001	8	DNA_Only	reverse
4995	0946cd23-ed26-4d10-bbab-e3c0054098f3	77.82366363636365	11	DNA_Only	reverse
5010	0946cd23-ed26-4d10-bbab-e3c0054098f3	81.75470227272727	44	DNA_Only	reverse
4979	095a1def-5d6c-4ff2-b936-6f63acaa3857	102.185	16	DNA_Only	reverse
4984	095a1def-5d6c-4ff2-b936-6f63acaa3857	82.05436666666667	3	DNA_Only	reverse
4994	095a1def-5d6c-4ff2-b936-6f63acaa3857	98.70698571428572	7	DNA_Only	reverse
4995	095a1def-5d6c-4ff2-b936-6f63acaa3857	79.1917	8	DNA_Only	reverse
4979	095fc895-2541-47ca-90f1-425fb6c3efad	101.033	6	DNA_Only	reverse
4984	095fc895-2541-47ca-90f1-425fb6c3efad	79.0575	4	DNA_Only	reverse
4994	095fc895-2541-47ca-90f1-425fb6c3efad	107.906	35	DNA_Only	reverse
4995	095fc895-2541-47ca-90f1-425fb6c3efad	78.83763846153846	13	DNA_Only	reverse
5010	095fc895-2541-47ca-90f1-425fb6c3efad	84.03360666666667	75	DNA_Only	reverse
4979	096b9c2d-83c5-4ffe-84ce-9a779b75adf4	101.186	10	DNA_Only	reverse
4984	096b9c2d-83c5-4ffe-84ce-9a779b75adf4	75.14543846153846	13	DNA_Only	reverse
4994	096b9c2d-83c5-4ffe-84ce-9a779b75adf4	107.59879999999998	10	DNA_Only	reverse
4995	096b9c2d-83c5-4ffe-84ce-9a779b75adf4	79.10158695652174	23	DNA_Only	reverse
5010	096b9c2d-83c5-4ffe-84ce-9a779b75adf4	84.69175714285714	14	DNA_Only	reverse
4979	096f00c4-5ec6-4af2-87b2-f35731c0d43e	100.39	6	DNA_Only	reverse
4984	096f00c4-5ec6-4af2-87b2-f35731c0d43e	75.45308571428572	7	DNA_Only	reverse
4994	096f00c4-5ec6-4af2-87b2-f35731c0d43e	105.12495384615386	13	DNA_Only	reverse
4995	096f00c4-5ec6-4af2-87b2-f35731c0d43e	77.42432857142856	7	DNA_Only	reverse
5010	096f00c4-5ec6-4af2-87b2-f35731c0d43e	84.1959	3	DNA_Only	reverse
4979	0973055d-ed48-4d96-bb11-0ce630b18206	100.75	7	DNA_Only	reverse
4984	0973055d-ed48-4d96-bb11-0ce630b18206	72.99346818181817	22	DNA_Only	reverse
4994	0973055d-ed48-4d96-bb11-0ce630b18206	103.621	10	DNA_Only	reverse
4995	0973055d-ed48-4d96-bb11-0ce630b18206	78.73736428571429	14	DNA_Only	reverse
5010	0973055d-ed48-4d96-bb11-0ce630b18206	84.54075555555555	9	DNA_Only	reverse
4979	0974316a-535c-417b-bbf6-a52dbadc9530	102.02877777777778	9	DNA_Only	reverse
4984	0974316a-535c-417b-bbf6-a52dbadc9530	75.50655714285713	14	DNA_Only	reverse
4994	0974316a-535c-417b-bbf6-a52dbadc9530	107.00616666666667	6	DNA_Only	reverse
4995	0974316a-535c-417b-bbf6-a52dbadc9530	80.14738461538461	13	DNA_Only	reverse
5010	0974316a-535c-417b-bbf6-a52dbadc9530	82.62785999999998	5	DNA_Only	reverse
4979	09763681-6742-40bf-a658-aa1189baa832	102.07884594594593	37	DNA_Only	reverse
4984	09763681-6742-40bf-a658-aa1189baa832	82.34448333333333	6	DNA_Only	reverse
4994	09763681-6742-40bf-a658-aa1189baa832	101.657	4	DNA_Only	reverse
4995	09763681-6742-40bf-a658-aa1189baa832	78.95437391304348	23	DNA_Only	reverse
5010	09763681-6742-40bf-a658-aa1189baa832	84.6378	4	DNA_Only	reverse
4979	0989c924-7bda-4292-84e9-69ab08a798ec	101.1224294117647	17	DNA_Only	reverse
4984	0989c924-7bda-4292-84e9-69ab08a798ec	78.7295	5	DNA_Only	reverse
4994	0989c924-7bda-4292-84e9-69ab08a798ec	104.20945714285715	7	DNA_Only	reverse
4995	0989c924-7bda-4292-84e9-69ab08a798ec	76.3214	16	DNA_Only	reverse
4979	098c3511-70f2-4645-8b90-5d64058c7869	100.261	12	DNA_Only	reverse
4984	098c3511-70f2-4645-8b90-5d64058c7869	78.6557	8	DNA_Only	reverse
4994	098c3511-70f2-4645-8b90-5d64058c7869	104.34102857142855	7	DNA_Only	reverse
4995	098c3511-70f2-4645-8b90-5d64058c7869	78.81690416666667	24	DNA_Only	reverse
5010	098c3511-70f2-4645-8b90-5d64058c7869	84.85438139534882	43	DNA_Only	reverse
4979	099167d4-cc0b-4a8d-aa3f-0f0dc7cb291f	100.86882500000002	4	DNA_Only	reverse
4994	099167d4-cc0b-4a8d-aa3f-0f0dc7cb291f	102.08476666666667	3	DNA_Only	reverse
4995	099167d4-cc0b-4a8d-aa3f-0f0dc7cb291f	76.08883846153846	13	DNA_Only	reverse
4979	09a73a14-979f-495b-902d-ca340e1b2880	100.291	8	DNA_Only	reverse
4984	09a73a14-979f-495b-902d-ca340e1b2880	73.58782727272727	11	DNA_Only	reverse
4994	09a73a14-979f-495b-902d-ca340e1b2880	106.77599473684211	19	DNA_Only	reverse
4995	09a73a14-979f-495b-902d-ca340e1b2880	78.8461	8	DNA_Only	reverse
5010	09a73a14-979f-495b-902d-ca340e1b2880	88.0222	3	DNA_Only	reverse
4984	09aa12a1-fe69-4d1e-a9f8-6f63f3e5e7de	73.49785714285714	7	DNA_Only	reverse
4994	09aa12a1-fe69-4d1e-a9f8-6f63f3e5e7de	110.74069166666668	24	DNA_Only	reverse
4995	09aa12a1-fe69-4d1e-a9f8-6f63f3e5e7de	85.09270000000001	4	DNA_Only	reverse
5010	09aa12a1-fe69-4d1e-a9f8-6f63f3e5e7de	83.5889	8	DNA_Only	reverse
4979	09b46f76-7a69-4a57-b23a-399bb3edd4f9	99.64125000000001	4	DNA_Only	reverse
4984	09b46f76-7a69-4a57-b23a-399bb3edd4f9	78.5484	5	DNA_Only	reverse
4994	09b46f76-7a69-4a57-b23a-399bb3edd4f9	109.07714285714285	14	DNA_Only	reverse
4995	09b46f76-7a69-4a57-b23a-399bb3edd4f9	79.86537058823531	17	DNA_Only	reverse
5010	09b46f76-7a69-4a57-b23a-399bb3edd4f9	83.18871666666666	12	DNA_Only	reverse
4979	09b664c5-ed38-4479-bbe4-68311fca8f37	101.05638333333333	6	DNA_Only	reverse
4984	09b664c5-ed38-4479-bbe4-68311fca8f37	75.40107499999999	8	DNA_Only	reverse
4994	09b664c5-ed38-4479-bbe4-68311fca8f37	106.73994814814813	27	DNA_Only	reverse
4995	09b664c5-ed38-4479-bbe4-68311fca8f37	79.95840769230769	13	DNA_Only	reverse
5010	09b664c5-ed38-4479-bbe4-68311fca8f37	87.72973448275862	29	DNA_Only	reverse
4979	09ba4c07-118f-4695-8474-5565a7a168b4	100.88973999999999	5	DNA_Only	reverse
4984	09ba4c07-118f-4695-8474-5565a7a168b4	75.5421	3	DNA_Only	reverse
4994	09ba4c07-118f-4695-8474-5565a7a168b4	107.47133333333333	3	DNA_Only	reverse
4995	09ba4c07-118f-4695-8474-5565a7a168b4	79.91722857142858	7	DNA_Only	reverse
4979	09bbcb63-9d4d-4b65-ba77-f4f752f630d8	101.03430000000002	7	DNA_Only	reverse
4984	09bbcb63-9d4d-4b65-ba77-f4f752f630d8	77.54622499999999	8	DNA_Only	reverse
4994	09bbcb63-9d4d-4b65-ba77-f4f752f630d8	104.85414615384616	13	DNA_Only	reverse
4995	09bbcb63-9d4d-4b65-ba77-f4f752f630d8	80.21246666666666	6	DNA_Only	reverse
5010	09bbcb63-9d4d-4b65-ba77-f4f752f630d8	87.0015	8	DNA_Only	reverse
4979	09c2f1f9-0ad4-4da0-897e-92f9816bd9d7	102.249	8	DNA_Only	reverse
4984	09c2f1f9-0ad4-4da0-897e-92f9816bd9d7	75.81138000000001	5	DNA_Only	reverse
4994	09c2f1f9-0ad4-4da0-897e-92f9816bd9d7	106.18715384615386	13	DNA_Only	reverse
4995	09c2f1f9-0ad4-4da0-897e-92f9816bd9d7	79.5314	20	DNA_Only	reverse
5010	09c2f1f9-0ad4-4da0-897e-92f9816bd9d7	85.39966666666668	12	DNA_Only	reverse
4979	09c5f808-19f0-49b6-809f-2bd53e282579	101.254	7	DNA_Only	reverse
4984	09c5f808-19f0-49b6-809f-2bd53e282579	75.34889999999999	5	DNA_Only	reverse
4994	09c5f808-19f0-49b6-809f-2bd53e282579	108.38233333333334	6	DNA_Only	reverse
4995	09c5f808-19f0-49b6-809f-2bd53e282579	79.63736666666667	9	DNA_Only	reverse
5010	09c5f808-19f0-49b6-809f-2bd53e282579	84.71987272727273	11	DNA_Only	reverse
4979	09c799ad-d7d2-4c03-8f83-3e033ea1c7fe	101.36282499999999	4	DNA_Only	reverse
4984	09c799ad-d7d2-4c03-8f83-3e033ea1c7fe	77.14384285714286	7	DNA_Only	reverse
4994	09c799ad-d7d2-4c03-8f83-3e033ea1c7fe	101.65672500000001	4	DNA_Only	reverse
4995	09c799ad-d7d2-4c03-8f83-3e033ea1c7fe	78.1558	13	DNA_Only	reverse
5010	09c799ad-d7d2-4c03-8f83-3e033ea1c7fe	83.7927	13	DNA_Only	reverse
4979	09d9c928-1d62-4177-9ef3-a26cba99a5ab	100.98428333333334	6	DNA_Only	reverse
4984	09d9c928-1d62-4177-9ef3-a26cba99a5ab	76.08675714285714	7	DNA_Only	reverse
4994	09d9c928-1d62-4177-9ef3-a26cba99a5ab	106.22075000000001	8	DNA_Only	reverse
4995	09d9c928-1d62-4177-9ef3-a26cba99a5ab	79.1439	14	DNA_Only	reverse
5010	09d9c928-1d62-4177-9ef3-a26cba99a5ab	84.42047878787878	33	DNA_Only	reverse
4979	09dbd3e8-aa39-4ad0-95af-fe5ca29d6aa3	100.49542857142858	7	DNA_Only	reverse
4984	09dbd3e8-aa39-4ad0-95af-fe5ca29d6aa3	72.62768000000001	5	DNA_Only	reverse
4994	09dbd3e8-aa39-4ad0-95af-fe5ca29d6aa3	108.06766666666665	6	DNA_Only	reverse
4995	09dbd3e8-aa39-4ad0-95af-fe5ca29d6aa3	79.22196153846153	13	DNA_Only	reverse
5010	09dbd3e8-aa39-4ad0-95af-fe5ca29d6aa3	83.1318	4	DNA_Only	reverse
4979	09e4ab4b-d233-4c7a-8563-a4fda417b7b6	101.22504285714287	7	DNA_Only	reverse
4984	09e4ab4b-d233-4c7a-8563-a4fda417b7b6	78.48939999999999	8	DNA_Only	reverse
4994	09e4ab4b-d233-4c7a-8563-a4fda417b7b6	107.18490909090907	11	DNA_Only	reverse
4995	09e4ab4b-d233-4c7a-8563-a4fda417b7b6	80.02335000000002	20	DNA_Only	reverse
5010	09e4ab4b-d233-4c7a-8563-a4fda417b7b6	83.56608999999999	20	DNA_Only	reverse
4979	09e6213e-dffa-41a3-83c0-10b4f1226446	98.8833	4	DNA_Only	reverse
4994	09e6213e-dffa-41a3-83c0-10b4f1226446	107.04082352941177	17	DNA_Only	reverse
4995	09e6213e-dffa-41a3-83c0-10b4f1226446	79.22595555555556	9	DNA_Only	reverse
5010	09e6213e-dffa-41a3-83c0-10b4f1226446	85.0882	10	DNA_Only	reverse
4979	09e7aa73-4866-4300-b9fb-0b7d7510e916	101.385	10	DNA_Only	reverse
4984	09e7aa73-4866-4300-b9fb-0b7d7510e916	74.58367142857144	7	DNA_Only	reverse
4994	09e7aa73-4866-4300-b9fb-0b7d7510e916	107.47879999999999	6	DNA_Only	reverse
4995	09e7aa73-4866-4300-b9fb-0b7d7510e916	79.74867499999999	4	DNA_Only	reverse
5010	09e7aa73-4866-4300-b9fb-0b7d7510e916	83.4069	85	DNA_Only	reverse
4979	09f2c7ab-45d9-44b0-a090-750c72b4e7fd	100.67163333333333	21	DNA_Only	reverse
4984	09f2c7ab-45d9-44b0-a090-750c72b4e7fd	80.67260909090908	11	DNA_Only	reverse
4994	09f2c7ab-45d9-44b0-a090-750c72b4e7fd	107.78499999999998	7	DNA_Only	reverse
4995	09f2c7ab-45d9-44b0-a090-750c72b4e7fd	78.808	16	DNA_Only	reverse
4979	0a0d9cd0-8dcb-4dde-8cfa-9d8049c02731	101.51580000000001	6	DNA_Only	reverse
4984	0a0d9cd0-8dcb-4dde-8cfa-9d8049c02731	79.66557142857144	7	DNA_Only	reverse
4994	0a0d9cd0-8dcb-4dde-8cfa-9d8049c02731	107.676	8	DNA_Only	reverse
4995	0a0d9cd0-8dcb-4dde-8cfa-9d8049c02731	79.3738	17	DNA_Only	reverse
5010	0a0d9cd0-8dcb-4dde-8cfa-9d8049c02731	86.62695000000001	6	DNA_Only	reverse
4979	0a194fa6-564f-4caa-aa11-2e0b4a322555	99.96784782608695	23	DNA_Only	reverse
4984	0a194fa6-564f-4caa-aa11-2e0b4a322555	75.46541764705883	17	DNA_Only	reverse
4994	0a194fa6-564f-4caa-aa11-2e0b4a322555	105.185	8	DNA_Only	reverse
4995	0a194fa6-564f-4caa-aa11-2e0b4a322555	77.84072727272726	11	DNA_Only	reverse
5010	0a194fa6-564f-4caa-aa11-2e0b4a322555	84.6768	5	DNA_Only	reverse
4979	0a198a38-9280-4428-b24c-cd4306ad0f33	99.9101	8	DNA_Only	reverse
4984	0a198a38-9280-4428-b24c-cd4306ad0f33	74.55098749999999	8	DNA_Only	reverse
4994	0a198a38-9280-4428-b24c-cd4306ad0f33	107.821	8	DNA_Only	reverse
4995	0a198a38-9280-4428-b24c-cd4306ad0f33	79.21470000000001	11	DNA_Only	reverse
5010	0a198a38-9280-4428-b24c-cd4306ad0f33	84.2481	5	DNA_Only	reverse
4979	0a1e2d40-a8c0-4bc5-94a5-3abde4959ca0	101.72191428571429	7	DNA_Only	reverse
4984	0a1e2d40-a8c0-4bc5-94a5-3abde4959ca0	80.63624999999999	6	DNA_Only	reverse
4994	0a1e2d40-a8c0-4bc5-94a5-3abde4959ca0	103.74013333333333	3	DNA_Only	reverse
4995	0a1e2d40-a8c0-4bc5-94a5-3abde4959ca0	77.7483	34	DNA_Only	reverse
5010	0a1e2d40-a8c0-4bc5-94a5-3abde4959ca0	83.68746666666667	15	DNA_Only	reverse
4979	0a2c8855-361b-4b9b-bb8d-f170e389638c	100.63016666666665	3	DNA_Only	reverse
4984	0a2c8855-361b-4b9b-bb8d-f170e389638c	74.89951428571429	7	DNA_Only	reverse
4994	0a2c8855-361b-4b9b-bb8d-f170e389638c	108.123	15	DNA_Only	reverse
4995	0a2c8855-361b-4b9b-bb8d-f170e389638c	75.53827631578947	38	DNA_Only	reverse
4979	0a432896-ec65-44ed-b656-8492aeb3fbfb	96.5944	4	DNA_Only	reverse
4984	0a432896-ec65-44ed-b656-8492aeb3fbfb	80.40842857142856	7	DNA_Only	reverse
4994	0a432896-ec65-44ed-b656-8492aeb3fbfb	106.71360000000001	15	DNA_Only	reverse
4995	0a432896-ec65-44ed-b656-8492aeb3fbfb	78.672	5	DNA_Only	reverse
5010	0a432896-ec65-44ed-b656-8492aeb3fbfb	85.83787777777778	18	DNA_Only	reverse
4979	0a434e05-adb9-49eb-a962-f03b8943df06	99.2927	4	DNA_Only	reverse
4984	0a434e05-adb9-49eb-a962-f03b8943df06	73.81072499999999	4	DNA_Only	reverse
4994	0a434e05-adb9-49eb-a962-f03b8943df06	104.23342857142858	7	DNA_Only	reverse
4995	0a434e05-adb9-49eb-a962-f03b8943df06	78.09682500000001	12	DNA_Only	reverse
5010	0a434e05-adb9-49eb-a962-f03b8943df06	81.53823333333334	3	DNA_Only	reverse
4979	0a471014-b6d8-4794-a2c1-cf062346eec7	99.52508571428571	7	DNA_Only	reverse
4984	0a471014-b6d8-4794-a2c1-cf062346eec7	76.76181666666666	6	DNA_Only	reverse
4994	0a471014-b6d8-4794-a2c1-cf062346eec7	105.68516666666666	6	DNA_Only	reverse
4995	0a471014-b6d8-4794-a2c1-cf062346eec7	78.1383	16	DNA_Only	reverse
5010	0a471014-b6d8-4794-a2c1-cf062346eec7	80.10710000000002	7	DNA_Only	reverse
4979	0a4dc1be-005b-4cf0-9911-c20b86caef1f	100.74288571428573	7	DNA_Only	reverse
4984	0a4dc1be-005b-4cf0-9911-c20b86caef1f	69.92215882352941	17	DNA_Only	reverse
4994	0a4dc1be-005b-4cf0-9911-c20b86caef1f	121.62049999999999	4	DNA_Only	reverse
5010	0a4dc1be-005b-4cf0-9911-c20b86caef1f	87.8575	4	DNA_Only	reverse
4979	0a5a90d1-c24f-424a-9369-966d85ab2348	101.922	6	DNA_Only	reverse
4994	0a5a90d1-c24f-424a-9369-966d85ab2348	107.93	20	DNA_Only	reverse
4995	0a5a90d1-c24f-424a-9369-966d85ab2348	79.14887777777777	9	DNA_Only	reverse
5010	0a5a90d1-c24f-424a-9369-966d85ab2348	84.5626	17	DNA_Only	reverse
4984	0a5be614-2bbd-433c-8f1c-c434c457e689	75.0485	4	DNA_Only	reverse
4994	0a5be614-2bbd-433c-8f1c-c434c457e689	114.73229999999998	10	DNA_Only	reverse
4995	0a5be614-2bbd-433c-8f1c-c434c457e689	73.50913333333334	9	DNA_Only	reverse
5010	0a5be614-2bbd-433c-8f1c-c434c457e689	86.05175714285714	7	DNA_Only	reverse
4979	0a6890b9-98a5-48f6-a3ee-fb7801f9daf7	97.94588000000002	5	DNA_Only	reverse
4984	0a6890b9-98a5-48f6-a3ee-fb7801f9daf7	78.17145000000001	4	DNA_Only	reverse
4994	0a6890b9-98a5-48f6-a3ee-fb7801f9daf7	103.693	5	DNA_Only	reverse
4995	0a6890b9-98a5-48f6-a3ee-fb7801f9daf7	76.98561818181817	11	DNA_Only	reverse
5010	0a6890b9-98a5-48f6-a3ee-fb7801f9daf7	81.1017	4	DNA_Only	reverse
4979	0a6a3daa-a4e4-4339-b2c2-e1cff4b882f3	100.23475555555555	9	DNA_Only	reverse
4984	0a6a3daa-a4e4-4339-b2c2-e1cff4b882f3	80.4642	5	DNA_Only	reverse
4994	0a6a3daa-a4e4-4339-b2c2-e1cff4b882f3	107.98614285714287	7	DNA_Only	reverse
4995	0a6a3daa-a4e4-4339-b2c2-e1cff4b882f3	78.65396923076923	13	DNA_Only	reverse
5010	0a6a3daa-a4e4-4339-b2c2-e1cff4b882f3	82.46	28	DNA_Only	reverse
4979	0a6bcf09-8563-44d8-a74d-89474001e45f	98.1076	11	DNA_Only	reverse
4984	0a6bcf09-8563-44d8-a74d-89474001e45f	84.4897	5	DNA_Only	reverse
4994	0a6bcf09-8563-44d8-a74d-89474001e45f	102.928	25	DNA_Only	reverse
4995	0a6bcf09-8563-44d8-a74d-89474001e45f	78.52126153846153	13	DNA_Only	reverse
4979	0a6ca072-a79a-4647-9b4d-90a3bc3631ce	100.95513157894737	19	DNA_Only	reverse
4984	0a6ca072-a79a-4647-9b4d-90a3bc3631ce	77.90752499999999	4	DNA_Only	reverse
4994	0a6ca072-a79a-4647-9b4d-90a3bc3631ce	101.257	5	DNA_Only	reverse
4995	0a6ca072-a79a-4647-9b4d-90a3bc3631ce	81.91181666666667	6	DNA_Only	reverse
5010	0a6ca072-a79a-4647-9b4d-90a3bc3631ce	82.71643846153846	26	DNA_Only	reverse
4979	0a76101c-6d4b-4a6e-87cc-14ad561c5aaf	99.69330000000001	6	DNA_Only	reverse
4984	0a76101c-6d4b-4a6e-87cc-14ad561c5aaf	80.38747500000001	4	DNA_Only	reverse
4994	0a76101c-6d4b-4a6e-87cc-14ad561c5aaf	106.98179999999999	5	DNA_Only	reverse
4995	0a76101c-6d4b-4a6e-87cc-14ad561c5aaf	79.40033333333334	6	DNA_Only	reverse
4979	0a7a0523-53cf-48d6-af17-31154e1e852c	101.03642857142857	7	DNA_Only	reverse
4984	0a7a0523-53cf-48d6-af17-31154e1e852c	81.5749	5	DNA_Only	reverse
4994	0a7a0523-53cf-48d6-af17-31154e1e852c	107.28672142857143	28	DNA_Only	reverse
4995	0a7a0523-53cf-48d6-af17-31154e1e852c	76.9614	3	DNA_Only	reverse
5010	0a7a0523-53cf-48d6-af17-31154e1e852c	83.01786153846153	13	DNA_Only	reverse
4979	0a7c4772-5df1-4067-a86c-365d8034e1e6	99.0446	4	DNA_Only	reverse
4984	0a7c4772-5df1-4067-a86c-365d8034e1e6	79.63021428571427	7	DNA_Only	reverse
4994	0a7c4772-5df1-4067-a86c-365d8034e1e6	105.972	14	DNA_Only	reverse
4995	0a7c4772-5df1-4067-a86c-365d8034e1e6	78.5673	12	DNA_Only	reverse
5010	0a7c4772-5df1-4067-a86c-365d8034e1e6	82.70446111111112	18	DNA_Only	reverse
4979	0a7d1041-c6e8-4799-bf12-5b6af4c95bc4	102.7445888888889	9	DNA_Only	reverse
4979	0a85c4d9-13a5-4196-b465-54a586166fcb	100.85432499999999	4	DNA_Only	reverse
4984	0a85c4d9-13a5-4196-b465-54a586166fcb	78.16878333333334	6	DNA_Only	reverse
[truncated: 81,803 more rows]

## Sheet: Fig6
position	total_error	sample	condition
4533	-1.30304e-05	RIBO-DNA (+) Total Error	CTRL_2
4534	-1.96785e-05	RIBO-DNA (+) Total Error	CTRL_2
4535	0.0001185	RIBO-DNA (+) Total Error	CTRL_2
4536	-0.000307671	RIBO-DNA (+) Total Error	CTRL_2
4537	-5.74401e-05	RIBO-DNA (+) Total Error	CTRL_2
4538	-0.000753589	RIBO-DNA (+) Total Error	CTRL_2
4539	-0.000452691	RIBO-DNA (+) Total Error	CTRL_2
4540	-0.000148577	RIBO-DNA (+) Total Error	CTRL_2
4541	-0.00128562	RIBO-DNA (+) Total Error	CTRL_2
4542	-0.00455187	RIBO-DNA (+) Total Error	CTRL_2
4543	-0.00160901	RIBO-DNA (+) Total Error	CTRL_2
4544	-0.00214477	RIBO-DNA (+) Total Error	CTRL_2
4545	-0.0011831	RIBO-DNA (+) Total Error	CTRL_2
4546	-0.00147046	RIBO-DNA (+) Total Error	CTRL_2
4547	-0.000179189	RIBO-DNA (+) Total Error	CTRL_2
4548	-0.000208638	RIBO-DNA (+) Total Error	CTRL_2
4549	-0.00256246	RIBO-DNA (+) Total Error	CTRL_2
4550	-0.00649629	RIBO-DNA (+) Total Error	CTRL_2
4551	-0.0106533	RIBO-DNA (+) Total Error	CTRL_2
4552	-0.00319284	RIBO-DNA (+) Total Error	CTRL_2
4553	-0.00361769	RIBO-DNA (+) Total Error	CTRL_2
4554	-0.00285098	RIBO-DNA (+) Total Error	CTRL_2
4555	-0.00205204	RIBO-DNA (+) Total Error	CTRL_2
4556	-0.00173426	RIBO-DNA (+) Total Error	CTRL_2
4557	-0.000778849	RIBO-DNA (+) Total Error	CTRL_2
4558	-0.00198876	RIBO-DNA (+) Total Error	CTRL_2
4559	-0.0022708	RIBO-DNA (+) Total Error	CTRL_2
4560	-0.00211548	RIBO-DNA (+) Total Error	CTRL_2
4561	-0.00159023	RIBO-DNA (+) Total Error	CTRL_2
4562	-0.00254695	RIBO-DNA (+) Total Error	CTRL_2
4563	-0.00218405	RIBO-DNA (+) Total Error	CTRL_2
4564	-0.00438498	RIBO-DNA (+) Total Error	CTRL_2
4565	-0.000998334	RIBO-DNA (+) Total Error	CTRL_2
4566	-0.0010573	RIBO-DNA (+) Total Error	CTRL_2
4567	-0.000246653	RIBO-DNA (+) Total Error	CTRL_2
4568	-0.00727254	RIBO-DNA (+) Total Error	CTRL_2
4569	-0.00416906	RIBO-DNA (+) Total Error	CTRL_2
4570	-0.00746819	RIBO-DNA (+) Total Error	CTRL_2
4571	-0.00225933	RIBO-DNA (+) Total Error	CTRL_2
4572	-0.00152961	RIBO-DNA (+) Total Error	CTRL_2
4573	-0.00171948	RIBO-DNA (+) Total Error	CTRL_2
4574	-0.00429994	RIBO-DNA (+) Total Error	CTRL_2
4575	-0.00141849	RIBO-DNA (+) Total Error	CTRL_2
4576	-0.00234745	RIBO-DNA (+) Total Error	CTRL_2
4577	-0.00210049	RIBO-DNA (+) Total Error	CTRL_2
4578	-0.00492669	RIBO-DNA (+) Total Error	CTRL_2
4579	-0.00585075	RIBO-DNA (+) Total Error	CTRL_2
4580	-0.00352932	RIBO-DNA (+) Total Error	CTRL_2
4581	-0.000321539	RIBO-DNA (+) Total Error	CTRL_2
4582	-0.0038658	RIBO-DNA (+) Total Error	CTRL_2
4583	-0.00206227	RIBO-DNA (+) Total Error	CTRL_2
4584	-0.00554982	RIBO-DNA (+) Total Error	CTRL_2
4585	-0.000378456	RIBO-DNA (+) Total Error	CTRL_2
4586	-0.00026301	RIBO-DNA (+) Total Error	CTRL_2
4587	-0.00188012	RIBO-DNA (+) Total Error	CTRL_2
4588	-0.00522652	RIBO-DNA (+) Total Error	CTRL_2
4589	-0.00145397	RIBO-DNA (+) Total Error	CTRL_2
4590	-0.000810204	RIBO-DNA (+) Total Error	CTRL_2
4591	-0.00224552	RIBO-DNA (+) Total Error	CTRL_2
4592	-0.00156656	RIBO-DNA (+) Total Error	CTRL_2
4593	-0.000292478	RIBO-DNA (+) Total Error	CTRL_2
4594	-0.0061138	RIBO-DNA (+) Total Error	CTRL_2
4595	-0.00339861	RIBO-DNA (+) Total Error	CTRL_2
4596	-0.0118915	RIBO-DNA (+) Total Error	CTRL_2
4597	-0.00610144	RIBO-DNA (+) Total Error	CTRL_2
4598	-0.00586134	RIBO-DNA (+) Total Error	CTRL_2
4599	-0.00239592	RIBO-DNA (+) Total Error	CTRL_2
4600	-0.0016279	RIBO-DNA (+) Total Error	CTRL_2
4601	-0.00240222	RIBO-DNA (+) Total Error	CTRL_2
4602	-0.00147172	RIBO-DNA (+) Total Error	CTRL_2
4603	-0.00320883	RIBO-DNA (+) Total Error	CTRL_2
4604	-0.00306161	RIBO-DNA (+) Total Error	CTRL_2
4605	-0.00254184	RIBO-DNA (+) Total Error	CTRL_2
4606	-0.00331766	RIBO-DNA (+) Total Error	CTRL_2
4607	-0.00266718	RIBO-DNA (+) Total Error	CTRL_2
4608	-0.00230003	RIBO-DNA (+) Total Error	CTRL_2
4609	-0.00651994	RIBO-DNA (+) Total Error	CTRL_2
4610	-0.0021734	RIBO-DNA (+) Total Error	CTRL_2
4611	-0.00152608	RIBO-DNA (+) Total Error	CTRL_2
4612	-0.00295323	RIBO-DNA (+) Total Error	CTRL_2
4613	-0.00289863	RIBO-DNA (+) Total Error	CTRL_2
4614	-0.00195793	RIBO-DNA (+) Total Error	CTRL_2
4615	-0.00196126	RIBO-DNA (+) Total Error	CTRL_2
4616	-0.0015399	RIBO-DNA (+) Total Error	CTRL_2
4617	-0.00141131	RIBO-DNA (+) Total Error	CTRL_2
4618	-0.00436146	RIBO-DNA (+) Total Error	CTRL_2
4619	0.000303258	RIBO-DNA (+) Total Error	CTRL_2
4620	-0.00216216	RIBO-DNA (+) Total Error	CTRL_2
4621	-0.00105189	RIBO-DNA (+) Total Error	CTRL_2
4622	-0.000489354	RIBO-DNA (+) Total Error	CTRL_2
4623	-0.00197296	RIBO-DNA (+) Total Error	CTRL_2
4624	-0.00480315	RIBO-DNA (+) Total Error	CTRL_2
4625	-0.00102137	RIBO-DNA (+) Total Error	CTRL_2
4626	-4.6717e-05	RIBO-DNA (+) Total Error	CTRL_2
4627	-0.000965163	RIBO-DNA (+) Total Error	CTRL_2
4628	-0.000876723	RIBO-DNA (+) Total Error	CTRL_2
4629	-0.00252384	RIBO-DNA (+) Total Error	CTRL_2
4630	-0.00259388	RIBO-DNA (+) Total Error	CTRL_2
4631	-0.00314842	RIBO-DNA (+) Total Error	CTRL_2
4632	-0.00221816	RIBO-DNA (+) Total Error	CTRL_2
4633	-0.00112127	RIBO-DNA (+) Total Error	CTRL_2
4634	-0.00124282	RIBO-DNA (+) Total Error	CTRL_2
4635	-0.000710518	RIBO-DNA (+) Total Error	CTRL_2
4636	-0.00172788	RIBO-DNA (+) Total Error	CTRL_2
4637	-0.00109988	RIBO-DNA (+) Total Error	CTRL_2
4638	0.000438775	RIBO-DNA (+) Total Error	CTRL_2
4639	-0.00178745	RIBO-DNA (+) Total Error	CTRL_2
4640	-0.0128817	RIBO-DNA (+) Total Error	CTRL_2
4641	-0.00517393	RIBO-DNA (+) Total Error	CTRL_2
4642	-0.00867497	RIBO-DNA (+) Total Error	CTRL_2
4643	-0.00274259	RIBO-DNA (+) Total Error	CTRL_2
4644	-0.00944259	RIBO-DNA (+) Total Error	CTRL_2
4645	-0.0022007	RIBO-DNA (+) Total Error	CTRL_2
4646	-0.00561058	RIBO-DNA (+) Total Error	CTRL_2
4647	-0.00564468	RIBO-DNA (+) Total Error	CTRL_2
4648	-0.0107507	RIBO-DNA (+) Total Error	CTRL_2
4649	-0.013539	RIBO-DNA (+) Total Error	CTRL_2
4650	-0.00294657	RIBO-DNA (+) Total Error	CTRL_2
4651	-5.70207e-05	RIBO-DNA (+) Total Error	CTRL_2
4652	-0.000907588	RIBO-DNA (+) Total Error	CTRL_2
4653	-0.00468124	RIBO-DNA (+) Total Error	CTRL_2
4654	-0.00445071	RIBO-DNA (+) Total Error	CTRL_2
4655	-0.0034559	RIBO-DNA (+) Total Error	CTRL_2
4656	-0.00717477	RIBO-DNA (+) Total Error	CTRL_2
4657	-0.00296215	RIBO-DNA (+) Total Error	CTRL_2
4658	-0.00861116	RIBO-DNA (+) Total Error	CTRL_2
4659	-0.00415045	RIBO-DNA (+) Total Error	CTRL_2
4660	-0.00201594	RIBO-DNA (+) Total Error	CTRL_2
4661	-0.00142641	RIBO-DNA (+) Total Error	CTRL_2
4662	0.000373508	RIBO-DNA (+) Total Error	CTRL_2
4663	-0.00445445	RIBO-DNA (+) Total Error	CTRL_2
4664	-0.000489757	RIBO-DNA (+) Total Error	CTRL_2
4665	-0.00139688	RIBO-DNA (+) Total Error	CTRL_2
4666	-0.0101405	RIBO-DNA (+) Total Error	CTRL_2
4667	-0.00442755	RIBO-DNA (+) Total Error	CTRL_2
4668	-0.00574745	RIBO-DNA (+) Total Error	CTRL_2
4669	-0.00478694	RIBO-DNA (+) Total Error	CTRL_2
4670	0.000237695	RIBO-DNA (+) Total Error	CTRL_2
4671	-0.00266538	RIBO-DNA (+) Total Error	CTRL_2
4672	-0.00536113	RIBO-DNA (+) Total Error	CTRL_2
4673	-0.000496632	RIBO-DNA (+) Total Error	CTRL_2
4674	-0.000878062	RIBO-DNA (+) Total Error	CTRL_2
4675	-0.00809473	RIBO-DNA (+) Total Error	CTRL_2
4676	-0.0057418	RIBO-DNA (+) Total Error	CTRL_2
4677	-0.00894795	RIBO-DNA (+) Total Error	CTRL_2
4678	-0.00217752	RIBO-DNA (+) Total Error	CTRL_2
4679	-0.00238847	RIBO-DNA (+) Total Error	CTRL_2
4680	-0.0079387	RIBO-DNA (+) Total Error	CTRL_2
4681	-0.00193172	RIBO-DNA (+) Total Error	CTRL_2
4682	-0.0031128	RIBO-DNA (+) Total Error	CTRL_2
4683	-0.00214065	RIBO-DNA (+) Total Error	CTRL_2
4684	-0.00337337	RIBO-DNA (+) Total Error	CTRL_2
4685	-0.00301489	RIBO-DNA (+) Total Error	CTRL_2
4686	-0.002687	RIBO-DNA (+) Total Error	CTRL_2
4687	-0.0091367	RIBO-DNA (+) Total Error	CTRL_2
4688	-0.00299978	RIBO-DNA (+) Total Error	CTRL_2
4689	-0.00291152	RIBO-DNA (+) Total Error	CTRL_2
4690	-0.00593388	RIBO-DNA (+) Total Error	CTRL_2
4691	-0.00263645	RIBO-DNA (+) Total Error	CTRL_2
4692	-0.00604691	RIBO-DNA (+) Total Error	CTRL_2
4693	-0.00289361	RIBO-DNA (+) Total Error	CTRL_2
4694	-0.00181133	RIBO-DNA (+) Total Error	CTRL_2
4695	-0.000903717	RIBO-DNA (+) Total Error	CTRL_2
4696	-0.0010262	RIBO-DNA (+) Total Error	CTRL_2
4697	-0.00399806	RIBO-DNA (+) Total Error	CTRL_2
4698	-0.00208545	RIBO-DNA (+) Total Error	CTRL_2
4699	-0.000629876	RIBO-DNA (+) Total Error	CTRL_2
4700	-0.00246107	RIBO-DNA (+) Total Error	CTRL_2
4701	-0.00303522	RIBO-DNA (+) Total Error	CTRL_2
4702	-0.00156639	RIBO-DNA (+) Total Error	CTRL_2
4703	-0.00114429	RIBO-DNA (+) Total Error	CTRL_2
4704	-0.000395656	RIBO-DNA (+) Total Error	CTRL_2
4705	-0.00255238	RIBO-DNA (+) Total Error	CTRL_2
4706	-0.00282474	RIBO-DNA (+) Total Error	CTRL_2
4707	-0.0019674	RIBO-DNA (+) Total Error	CTRL_2
4708	-0.00337282	RIBO-DNA (+) Total Error	CTRL_2
4709	-0.00130851	RIBO-DNA (+) Total Error	CTRL_2
4710	-0.00212549	RIBO-DNA (+) Total Error	CTRL_2
4711	-0.000527677	RIBO-DNA (+) Total Error	CTRL_2
4712	-0.00111205	RIBO-DNA (+) Total Error	CTRL_2
4713	-0.00212202	RIBO-DNA (+) Total Error	CTRL_2
4714	-0.000850952	RIBO-DNA (+) Total Error	CTRL_2
4715	-0.00438232	RIBO-DNA (+) Total Error	CTRL_2
4716	-0.00119448	RIBO-DNA (+) Total Error	CTRL_2
4717	-0.00193435	RIBO-DNA (+) Total Error	CTRL_2
4718	-0.00408854	RIBO-DNA (+) Total Error	CTRL_2
4719	-0.00458497	RIBO-DNA (+) Total Error	CTRL_2
4720	-0.0119739	RIBO-DNA (+) Total Error	CTRL_2
4721	-0.00366982	RIBO-DNA (+) Total Error	CTRL_2
4722	-0.00100004	RIBO-DNA (+) Total Error	CTRL_2
4723	-0.00121741	RIBO-DNA (+) Total Error	CTRL_2
4724	-0.00487365	RIBO-DNA (+) Total Error	CTRL_2
4725	-0.00362697	RIBO-DNA (+) Total Error	CTRL_2
4726	-0.00240114	RIBO-DNA (+) Total Error	CTRL_2
4727	-0.00104451	RIBO-DNA (+) Total Error	CTRL_2
4728	-3.79774e-05	RIBO-DNA (+) Total Error	CTRL_2
4729	-0.00120845	RIBO-DNA (+) Total Error	CTRL_2
4730	-0.00256725	RIBO-DNA (+) Total Error	CTRL_2
4731	-0.00346206	RIBO-DNA (+) Total Error	CTRL_2
4732	-0.00524228	RIBO-DNA (+) Total Error	CTRL_2
4733	-0.00234651	RIBO-DNA (+) Total Error	CTRL_2
4734	-0.00675659	RIBO-DNA (+) Total Error	CTRL_2
4735	-0.00402873	RIBO-DNA (+) Total Error	CTRL_2
4736	-0.00202504	RIBO-DNA (+) Total Error	CTRL_2
4737	-0.00085404	RIBO-DNA (+) Total Error	CTRL_2
4738	-0.00992067	RIBO-DNA (+) Total Error	CTRL_2
4739	-0.00340446	RIBO-DNA (+) Total Error	CTRL_2
4740	-0.000978943	RIBO-DNA (+) Total Error	CTRL_2
4741	-0.00729476	RIBO-DNA (+) Total Error	CTRL_2
4742	-0.00344001	RIBO-DNA (+) Total Error	CTRL_2
4743	-0.0008339	RIBO-DNA (+) Total Error	CTRL_2
4744	-0.00492827	RIBO-DNA (+) Total Error	CTRL_2
4745	-0.00287124	RIBO-DNA (+) Total Error	CTRL_2
4746	-0.000226911	RIBO-DNA (+) Total Error	CTRL_2
4747	-0.0125174	RIBO-DNA (+) Total Error	CTRL_2
4748	-0.00232016	RIBO-DNA (+) Total Error	CTRL_2
4749	-0.00337956	RIBO-DNA (+) Total Error	CTRL_2
4750	-0.00664461	RIBO-DNA (+) Total Error	CTRL_2
4751	-0.00220247	RIBO-DNA (+) Total Error	CTRL_2
4752	-0.000987472	RIBO-DNA (+) Total Error	CTRL_2
4753	-0.0012776	RIBO-DNA (+) Total Error	CTRL_2
4754	-0.00143323	RIBO-DNA (+) Total Error	CTRL_2
4755	-0.00154001	RIBO-DNA (+) Total Error	CTRL_2
4756	-0.00316551	RIBO-DNA (+) Total Error	CTRL_2
4757	-0.00581533	RIBO-DNA (+) Total Error	CTRL_2
4758	-0.000458591	RIBO-DNA (+) Total Error	CTRL_2
4759	-0.00178013	RIBO-DNA (+) Total Error	CTRL_2
4760	-0.00279951	RIBO-DNA (+) Total Error	CTRL_2
4761	-0.0040261	RIBO-DNA (+) Total Error	CTRL_2
4762	-0.00182592	RIBO-DNA (+) Total Error	CTRL_2
4763	-0.00304022	RIBO-DNA (+) Total Error	CTRL_2
4764	-0.00222267	RIBO-DNA (+) Total Error	CTRL_2
4765	-0.00364372	RIBO-DNA (+) Total Error	CTRL_2
4766	-0.00507701	RIBO-DNA (+) Total Error	CTRL_2
4767	-0.00405831	RIBO-DNA (+) Total Error	CTRL_2
4768	-0.00468951	RIBO-DNA (+) Total Error	CTRL_2
4769	-0.00110634	RIBO-DNA (+) Total Error	CTRL_2
4770	-0.00265046	RIBO-DNA (+) Total Error	CTRL_2
4771	-0.00666471	RIBO-DNA (+) Total Error	CTRL_2
4772	-0.0038992	RIBO-DNA (+) Total Error	CTRL_2
4773	-0.000750527	RIBO-DNA (+) Total Error	CTRL_2
4774	-0.00178692	RIBO-DNA (+) Total Error	CTRL_2
4775	-0.00195047	RIBO-DNA (+) Total Error	CTRL_2
4776	-0.00202754	RIBO-DNA (+) Total Error	CTRL_2
4777	-0.00117091	RIBO-DNA (+) Total Error	CTRL_2
4778	-0.00119155	RIBO-DNA (+) Total Error	CTRL_2
4779	-0.00255133	RIBO-DNA (+) Total Error	CTRL_2
4780	-0.00215008	RIBO-DNA (+) Total Error	CTRL_2
4781	-0.00174993	RIBO-DNA (+) Total Error	CTRL_2
4782	-0.000977932	RIBO-DNA (+) Total Error	CTRL_2
4783	0.000281215	RIBO-DNA (+) Total Error	CTRL_2
4784	-0.0019537	RIBO-DNA (+) Total Error	CTRL_2
4785	-0.00185471	RIBO-DNA (+) Total Error	CTRL_2
4786	-0.00563502	RIBO-DNA (+) Total Error	CTRL_2
4787	-0.00155662	RIBO-DNA (+) Total Error	CTRL_2
4788	-0.00275973	RIBO-DNA (+) Total Error	CTRL_2
4789	-0.00463628	RIBO-DNA (+) Total Error	CTRL_2
4790	-0.00227853	RIBO-DNA (+) Total Error	CTRL_2
4791	-0.000519859	RIBO-DNA (+) Total Error	CTRL_2
4792	-0.00230743	RIBO-DNA (+) Total Error	CTRL_2
4793	-0.00260987	RIBO-DNA (+) Total Error	CTRL_2
4794	-0.00618975	RIBO-DNA (+) Total Error	CTRL_2
4795	-0.000217059	RIBO-DNA (+) Total Error	CTRL_2
4796	-0.000276054	RIBO-DNA (+) Total Error	CTRL_2
4797	-0.00659071	RIBO-DNA (+) Total Error	CTRL_2
4798	-0.0065999	RIBO-DNA (+) Total Error	CTRL_2
4799	-0.00701218	RIBO-DNA (+) Total Error	CTRL_2
4800	-0.00393837	RIBO-DNA (+) Total Error	CTRL_2
4801	-0.0078309	RIBO-DNA (+) Total Error	CTRL_2
4802	-0.00781264	RIBO-DNA (+) Total Error	CTRL_2
4803	-0.00393633	RIBO-DNA (+) Total Error	CTRL_2
4804	-0.00197734	RIBO-DNA (+) Total Error	CTRL_2
4805	-0.00388218	RIBO-DNA (+) Total Error	CTRL_2
4806	-0.0082454	RIBO-DNA (+) Total Error	CTRL_2
4807	-0.00453957	RIBO-DNA (+) Total Error	CTRL_2
4808	-0.00263095	RIBO-DNA (+) Total Error	CTRL_2
4809	-0.00225606	RIBO-DNA (+) Total Error	CTRL_2
4810	0.000197597	RIBO-DNA (+) Total Error	CTRL_2
4811	-0.000346372	RIBO-DNA (+) Total Error	CTRL_2
4812	-0.00227461	RIBO-DNA (+) Total Error	CTRL_2
4813	-0.00146024	RIBO-DNA (+) Total Error	CTRL_2
4814	-0.000406383	RIBO-DNA (+) Total Error	CTRL_2
4815	-0.000870939	RIBO-DNA (+) Total Error	CTRL_2
4816	-0.00143937	RIBO-DNA (+) Total Error	CTRL_2
4817	-0.000872317	RIBO-DNA (+) Total Error	CTRL_2
4818	9.257401789619993e-05	RIBO-DNA (+) Total Error	CTRL_2
4819	-0.00441614	RIBO-DNA (+) Total Error	CTRL_2
4820	-0.00420561	RIBO-DNA (+) Total Error	CTRL_2
4821	-0.0151081	RIBO-DNA (+) Total Error	CTRL_2
4822	-0.00188853	RIBO-DNA (+) Total Error	CTRL_2
4823	-0.00671561	RIBO-DNA (+) Total Error	CTRL_2
4824	-0.00494166	RIBO-DNA (+) Total Error	CTRL_2
4825	0.000490846	RIBO-DNA (+) Total Error	CTRL_2
4826	3.2451605415394214e-05	RIBO-DNA (+) Total Error	CTRL_2
4827	-0.00030482	RIBO-DNA (+) Total Error	CTRL_2
4828	-0.00173696	RIBO-DNA (+) Total Error	CTRL_2
4829	-0.0009315	RIBO-DNA (+) Total Error	CTRL_2
4830	-0.00809176	RIBO-DNA (+) Total Error	CTRL_2
4831	-0.00892076	RIBO-DNA (+) Total Error	CTRL_2
4832	-0.00202857	RIBO-DNA (+) Total Error	CTRL_2
4833	-0.00366658	RIBO-DNA (+) Total Error	CTRL_2
4834	-0.00425223	RIBO-DNA (+) Total Error	CTRL_2
4835	-0.00175383	RIBO-DNA (+) Total Error	CTRL_2
4836	-0.00887344	RIBO-DNA (+) Total Error	CTRL_2
4837	-0.00484879	RIBO-DNA (+) Total Error	CTRL_2
4838	-0.00291129	RIBO-DNA (+) Total Error	CTRL_2
4839	-1.32094e-05	RIBO-DNA (+) Total Error	CTRL_2
4840	-0.00338895	RIBO-DNA (+) Total Error	CTRL_2
4841	-0.00283929	RIBO-DNA (+) Total Error	CTRL_2
4842	-0.0236158	RIBO-DNA (+) Total Error	CTRL_2
4843	-0.00278341	RIBO-DNA (+) Total Error	CTRL_2
4844	-0.0144489	RIBO-DNA (+) Total Error	CTRL_2
4845	-0.00302124	RIBO-DNA (+) Total Error	CTRL_2
4846	-0.00661066	RIBO-DNA (+) Total Error	CTRL_2
4847	-0.00626873	RIBO-DNA (+) Total Error	CTRL_2
4848	-0.00161899	RIBO-DNA (+) Total Error	CTRL_2
4849	-0.0025435	RIBO-DNA (+) Total Error	CTRL_2
4850	-0.00163413	RIBO-DNA (+) Total Error	CTRL_2
4851	-0.000962378	RIBO-DNA (+) Total Error	CTRL_2
4852	-0.00778515	RIBO-DNA (+) Total Error	CTRL_2
4853	-0.00125786	RIBO-DNA (+) Total Error	CTRL_2
4854	-0.00522665	RIBO-DNA (+) Total Error	CTRL_2
4855	-0.00500645	RIBO-DNA (+) Total Error	CTRL_2
4856	-0.00104862	RIBO-DNA (+) Total Error	CTRL_2
4857	-0.00417566	RIBO-DNA (+) Total Error	CTRL_2
4858	-0.00154901	RIBO-DNA (+) Total Error	CTRL_2
4859	-0.00264652	RIBO-DNA (+) Total Error	CTRL_2
4860	-0.00697323	RIBO-DNA (+) Total Error	CTRL_2
4861	-0.00153074	RIBO-DNA (+) Total Error	CTRL_2
4862	-0.000839308	RIBO-DNA (+) Total Error	CTRL_2
4863	-0.000371571	RIBO-DNA (+) Total Error	CTRL_2
4864	-0.000663101	RIBO-DNA (+) Total Error	CTRL_2
4865	-0.00214556	RIBO-DNA (+) Total Error	CTRL_2
4866	-0.00184409	RIBO-DNA (+) Total Error	CTRL_2
4867	-0.0099787	RIBO-DNA (+) Total Error	CTRL_2
4868	-0.000607882	RIBO-DNA (+) Total Error	CTRL_2
4869	-0.00125217	RIBO-DNA (+) Total Error	CTRL_2
4870	-0.00440221	RIBO-DNA (+) Total Error	CTRL_2
4871	-0.00248865	RIBO-DNA (+) Total Error	CTRL_2
4872	-0.0020009	RIBO-DNA (+) Total Error	CTRL_2
4873	-0.00340134	RIBO-DNA (+) Total Error	CTRL_2
4874	-0.00182225	RIBO-DNA (+) Total Error	CTRL_2
4875	-0.00443854	RIBO-DNA (+) Total Error	CTRL_2
4876	-0.00697467	RIBO-DNA (+) Total Error	CTRL_2
4877	-0.00219841	RIBO-DNA (+) Total Error	CTRL_2
4878	-0.000945372	RIBO-DNA (+) Total Error	CTRL_2
4879	-0.00120277	RIBO-DNA (+) Total Error	CTRL_2
4880	-0.000628132	RIBO-DNA (+) Total Error	CTRL_2
4881	-0.000408253	RIBO-DNA (+) Total Error	CTRL_2
4882	-0.0037317	RIBO-DNA (+) Total Error	CTRL_2
4883	-0.00661682	RIBO-DNA (+) Total Error	CTRL_2
4884	-0.00751764	RIBO-DNA (+) Total Error	CTRL_2
4885	-0.00501423	RIBO-DNA (+) Total Error	CTRL_2
4886	-0.0103453	RIBO-DNA (+) Total Error	CTRL_2
4887	-0.00420611	RIBO-DNA (+) Total Error	CTRL_2
4888	-0.00957393	RIBO-DNA (+) Total Error	CTRL_2
4889	-0.00418418	RIBO-DNA (+) Total Error	CTRL_2
4890	-0.00295751	RIBO-DNA (+) Total Error	CTRL_2
4891	-0.00403179	RIBO-DNA (+) Total Error	CTRL_2
4892	-0.00285261	RIBO-DNA (+) Total Error	CTRL_2
4893	-0.00134315	RIBO-DNA (+) Total Error	CTRL_2
4894	-0.00930917	RIBO-DNA (+) Total Error	CTRL_2
4895	-0.00533913	RIBO-DNA (+) Total Error	CTRL_2
4896	-0.00128176	RIBO-DNA (+) Total Error	CTRL_2
4897	-0.00861209	RIBO-DNA (+) Total Error	CTRL_2
4898	-0.00183643	RIBO-DNA (+) Total Error	CTRL_2
4899	-0.00648634	RIBO-DNA (+) Total Error	CTRL_2
4900	-0.00254921	RIBO-DNA (+) Total Error	CTRL_2
4901	-0.00225775	RIBO-DNA (+) Total Error	CTRL_2
4902	-0.000386782	RIBO-DNA (+) Total Error	CTRL_2
4903	-0.0140565	RIBO-DNA (+) Total Error	CTRL_2
4904	-0.00397416	RIBO-DNA (+) Total Error	CTRL_2
4905	-0.00121826	RIBO-DNA (+) Total Error	CTRL_2
4906	-0.00500686	RIBO-DNA (+) Total Error	CTRL_2
4907	-0.00460723	RIBO-DNA (+) Total Error	CTRL_2
4908	-0.00393397	RIBO-DNA (+) Total Error	CTRL_2
4909	-0.00647763	RIBO-DNA (+) Total Error	CTRL_2
4910	-0.00418981	RIBO-DNA (+) Total Error	CTRL_2
4911	-0.000571368	RIBO-DNA (+) Total Error	CTRL_2
4912	-0.0107147	RIBO-DNA (+) Total Error	CTRL_2
4913	-0.00328373	RIBO-DNA (+) Total Error	CTRL_2
4914	-0.0126195	RIBO-DNA (+) Total Error	CTRL_2
4915	-0.00176103	RIBO-DNA (+) Total Error	CTRL_2
4916	-0.00970748	RIBO-DNA (+) Total Error	CTRL_2
4917	-0.00591054	RIBO-DNA (+) Total Error	CTRL_2
4918	-0.00221827	RIBO-DNA (+) Total Error	CTRL_2
4919	-0.00607069	RIBO-DNA (+) Total Error	CTRL_2
4920	-0.00224254	RIBO-DNA (+) Total Error	CTRL_2
4921	-0.00325667	RIBO-DNA (+) Total Error	CTRL_2
4922	-0.000347985	RIBO-DNA (+) Total Error	CTRL_2
4923	-0.00380302	RIBO-DNA (+) Total Error	CTRL_2
4924	-0.00356309	RIBO-DNA (+) Total Error	CTRL_2
4925	-0.00267155	RIBO-DNA (+) Total Error	CTRL_2
4926	-0.00406105	RIBO-DNA (+) Total Error	CTRL_2
4927	-0.00203903	RIBO-DNA (+) Total Error	CTRL_2
4928	-0.00436109	RIBO-DNA (+) Total Error	CTRL_2
4929	-0.00198308	RIBO-DNA (+) Total Error	CTRL_2
4930	-0.00760834	RIBO-DNA (+) Total Error	CTRL_2
4931	-0.0137911	RIBO-DNA (+) Total Error	CTRL_2
4932	-0.00315837	RIBO-DNA (+) Total Error	CTRL_2
4933	-0.00226695	RIBO-DNA (+) Total Error	CTRL_2
4934	-0.00202172	RIBO-DNA (+) Total Error	CTRL_2
4935	-0.0011366	RIBO-DNA (+) Total Error	CTRL_2
4936	-0.000304862	RIBO-DNA (+) Total Error	CTRL_2
4937	-0.000192451	RIBO-DNA (+) Total Error	CTRL_2
4938	-9.56387e-05	RIBO-DNA (+) Total Error	CTRL_2
4939	-0.00157101	RIBO-DNA (+) Total Error	CTRL_2
4940	-0.00107346	RIBO-DNA (+) Total Error	CTRL_2
4941	-0.00229328	RIBO-DNA (+) Total Error	CTRL_2
4942	-0.00244521	RIBO-DNA (+) Total Error	CTRL_2
4943	-0.00128294	RIBO-DNA (+) Total Error	CTRL_2
4944	-0.00226769	RIBO-DNA (+) Total Error	CTRL_2
4945	-0.00405487	RIBO-DNA (+) Total Error	CTRL_2
4946	-0.00450819	RIBO-DNA (+) Total Error	CTRL_2
4947	-0.000371022	RIBO-DNA (+) Total Error	CTRL_2
4948	-0.00337289	RIBO-DNA (+) Total Error	CTRL_2
4949	-0.00238988	RIBO-DNA (+) Total Error	CTRL_2
4950	-0.00318279	RIBO-DNA (+) Total Error	CTRL_2
4951	-0.000298848	RIBO-DNA (+) Total Error	CTRL_2
4952	-0.00252862	RIBO-DNA (+) Total Error	CTRL_2
4953	-0.00369866	RIBO-DNA (+) Total Error	CTRL_2
4954	-0.000732563	RIBO-DNA (+) Total Error	CTRL_2
4955	3.715054543840246e-05	RIBO-DNA (+) Total Error	CTRL_2
4956	-0.00485903	RIBO-DNA (+) Total Error	CTRL_2
4957	-0.00951029	RIBO-DNA (+) Total Error	CTRL_2
4958	-0.00350785	RIBO-DNA (+) Total Error	CTRL_2
4959	-0.00130381	RIBO-DNA (+) Total Error	CTRL_2
4960	-0.00156238	RIBO-DNA (+) Total Error	CTRL_2
4961	-0.00784385	RIBO-DNA (+) Total Error	CTRL_2
4962	-0.000803343	RIBO-DNA (+) Total Error	CTRL_2
4963	0.000111034	RIBO-DNA (+) Total Error	CTRL_2
4964	-0.00141984	RIBO-DNA (+) Total Error	CTRL_2
4965	-0.00275011	RIBO-DNA (+) Total Error	CTRL_2
4966	-0.00204116	RIBO-DNA (+) Total Error	CTRL_2
4967	-0.0047731	RIBO-DNA (+) Total Error	CTRL_2
4968	-0.000870529	RIBO-DNA (+) Total Error	CTRL_2
4969	-0.00399321	RIBO-DNA (+) Total Error	CTRL_2
4970	-0.000932805	RIBO-DNA (+) Total Error	CTRL_2
4971	-0.0010955	RIBO-DNA (+) Total Error	CTRL_2
4972	-0.00194749	RIBO-DNA (+) Total Error	CTRL_2
4973	-0.00283118	RIBO-DNA (+) Total Error	CTRL_2
4974	-0.000470182	RIBO-DNA (+) Total Error	CTRL_2
4975	-0.00233904	RIBO-DNA (+) Total Error	CTRL_2
4976	-0.00879786	RIBO-DNA (+) Total Error	CTRL_2
4977	-0.00046166	RIBO-DNA (+) Total Error	CTRL_2
4978	-0.000746108	RIBO-DNA (+) Total Error	CTRL_2
4979	-0.00563515	RIBO-DNA (+) Total Error	CTRL_2
4980	-0.00702642	RIBO-DNA (+) Total Error	CTRL_2
4981	-0.00726521	RIBO-DNA (+) Total Error	CTRL_2
4982	-0.00408596	RIBO-DNA (+) Total Error	CTRL_2
4983	-0.00418064	RIBO-DNA (+) Total Error	CTRL_2
4984	-0.000690408	RIBO-DNA (+) Total Error	CTRL_2
4985	-0.00106564	RIBO-DNA (+) Total Error	CTRL_2
4986	-0.00133302	RIBO-DNA (+) Total Error	CTRL_2
4987	0.000111078	RIBO-DNA (+) Total Error	CTRL_2
4988	-0.00248614	RIBO-DNA (+) Total Error	CTRL_2
4989	-0.00545248	RIBO-DNA (+) Total Error	CTRL_2
4990	-0.0023435	RIBO-DNA (+) Total Error	CTRL_2
4991	-0.000922833	RIBO-DNA (+) Total Error	CTRL_2
4992	-7.61194e-05	RIBO-DNA (+) Total Error	CTRL_2
4993	-0.00473704	RIBO-DNA (+) Total Error	CTRL_2
4994	-0.00672602	RIBO-DNA (+) Total Error	CTRL_2
4995	-0.00388356	RIBO-DNA (+) Total Error	CTRL_2
4996	-0.00319557	RIBO-DNA (+) Total Error	CTRL_2
4997	-0.00185698	RIBO-DNA (+) Total Error	CTRL_2
4998	-0.00266205	RIBO-DNA (+) Total Error	CTRL_2
4999	-0.00203973	RIBO-DNA (+) Total Error	CTRL_2
5000	-0.00177772	RIBO-DNA (+) Total Error	CTRL_2
5001	-0.00921961	RIBO-DNA (+) Total Error	CTRL_2
5002	-0.00332799	RIBO-DNA (+) Total Error	CTRL_2
5003	-9.34039e-05	RIBO-DNA (+) Total Error	CTRL_2
5004	-0.000908902	RIBO-DNA (+) Total Error	CTRL_2
5005	-0.00416115	RIBO-DNA (+) Total Error	CTRL_2
5006	-0.00340784	RIBO-DNA (+) Total Error	CTRL_2
5007	-0.0060033	RIBO-DNA (+) Total Error	CTRL_2
5008	-0.00379605	RIBO-DNA (+) Total Error	CTRL_2
5009	-0.00357471	RIBO-DNA (+) Total Error	CTRL_2
5010	-0.00269928	RIBO-DNA (+) Total Error	CTRL_2
5011	-0.00479962	RIBO-DNA (+) Total Error	CTRL_2
5012	-0.00431978	RIBO-DNA (+) Total Error	CTRL_2
5013	-0.00403445	RIBO-DNA (+) Total Error	CTRL_2
5014	-0.00298968	RIBO-DNA (+) Total Error	CTRL_2
5015	-0.00390083	RIBO-DNA (+) Total Error	CTRL_2
5016	-0.00229144	RIBO-DNA (+) Total Error	CTRL_2
5017	-0.00106071	RIBO-DNA (+) Total Error	CTRL_2
5018	-0.00437914	RIBO-DNA (+) Total Error	CTRL_2
5019	-0.0115839	RIBO-DNA (+) Total Error	CTRL_2
5020	-0.00229642	RIBO-DNA (+) Total Error	CTRL_2
5021	-0.00148573	RIBO-DNA (+) Total Error	CTRL_2
5022	-0.000906256	RIBO-DNA (+) Total Error	CTRL_2
5023	-0.00247795	RIBO-DNA (+) Total Error	CTRL_2
5024	-0.00200373	RIBO-DNA (+) Total Error	CTRL_2
5025	-0.00440116	RIBO-DNA (+) Total Error	CTRL_2
5026	-0.00369613	RIBO-DNA (+) Total Error	CTRL_2
5027	-0.00131014	RIBO-DNA (+) Total Error	CTRL_2
5028	-0.00399058	RIBO-DNA (+) Total Error	CTRL_2
5029	-0.00102351	RIBO-DNA (+) Total Error	CTRL_2
5030	-0.000491664	RIBO-DNA (+) Total Error	CTRL_2
5031	-0.00322845	RIBO-DNA (+) Total Error	CTRL_2
5032	-0.00719392	RIBO-DNA (+) Total Error	CTRL_2
5033	-0.00224536	RIBO-DNA (+) Total Error	CTRL_2
5034	-0.00831465	RIBO-DNA (+) Total Error	CTRL_2
5035	-0.00429368	RIBO-DNA (+) Total Error	CTRL_2
5036	-0.00484155	RIBO-DNA (+) Total Error	CTRL_2
5037	-0.00800693	RIBO-DNA (+) Total Error	CTRL_2
5038	-0.00312135	RIBO-DNA (+) Total Error	CTRL_2
5039	-0.00701847	RIBO-DNA (+) Total Error	CTRL_2
5040	-0.00154503	RIBO-DNA (+) Total Error	CTRL_2
5041	-0.00390497	RIBO-DNA (+) Total Error	CTRL_2
5042	-0.00071662	RIBO-DNA (+) Total Error	CTRL_2
5043	-0.000912677	RIBO-DNA (+) Total Error	CTRL_2
5044	-0.00127077	RIBO-DNA (+) Total Error	CTRL_2
5045	-0.00293558	RIBO-DNA (+) Total Error	CTRL_2
5046	-0.00182598	RIBO-DNA (+) Total Error	CTRL_2
5047	-0.00461498	RIBO-DNA (+) Total Error	CTRL_2
5048	-0.00150832	RIBO-DNA (+) Total Error	CTRL_2
5049	-0.00521765	RIBO-DNA (+) Total Error	CTRL_2
5050	-0.000179676	RIBO-DNA (+) Total Error	CTRL_2
5051	-0.000616871	RIBO-DNA (+) Total Error	CTRL_2
5052	1.6192863015604885e-07	RIBO-DNA (+) Total Error	CTRL_2
5053	-3.69058e-05	RIBO-DNA (+) Total Error	CTRL_2
5054	-4.33169e-05	RIBO-DNA (+) Total Error	CTRL_2
5055	2.6627820839096334e-05	RIBO-DNA (+) Total Error	CTRL_2
5056	-0.00012394	RIBO-DNA (+) Total Error	CTRL_2
5057	1.752782794794635e-05	RIBO-DNA (+) Total Error	CTRL_2
4533	-0.000371507	RIBO-DNA (-) Total Error	CTRL_2
4534	0.000277218	RIBO-DNA (-) Total Error	CTRL_2
4535	-0.00148074	RIBO-DNA (-) Total Error	CTRL_2
4536	-3.86245e-05	RIBO-DNA (-) Total Error	CTRL_2
4537	-0.000375922	RIBO-DNA (-) Total Error	CTRL_2
4538	0.000130072	RIBO-DNA (-) Total Error	CTRL_2
4539	-0.000399809	RIBO-DNA (-) Total Error	CTRL_2
4540	-9.81042e-05	RIBO-DNA (-) Total Error	CTRL_2
4541	-0.000234116	RIBO-DNA (-) Total Error	CTRL_2
4542	-0.0012436	RIBO-DNA (-) Total Error	CTRL_2
4543	-0.00404992	RIBO-DNA (-) Total Error	CTRL_2
4544	-0.000317279	RIBO-DNA (-) Total Error	CTRL_2
4545	-0.00122169	RIBO-DNA (-) Total Error	CTRL_2
4546	-0.000987498	RIBO-DNA (-) Total Error	CTRL_2
4547	-0.000617231	RIBO-DNA (-) Total Error	CTRL_2
4548	-0.00189624	RIBO-DNA (-) Total Error	CTRL_2
4549	-0.00091083	RIBO-DNA (-) Total Error	CTRL_2
4550	-0.00347523	RIBO-DNA (-) Total Error	CTRL_2
4551	-0.00883758	RIBO-DNA (-) Total Error	CTRL_2
4552	-0.00247646	RIBO-DNA (-) Total Error	CTRL_2
4553	-0.00173648	RIBO-DNA (-) Total Error	CTRL_2
4554	-0.00089072	RIBO-DNA (-) Total Error	CTRL_2
4555	-0.00256178	RIBO-DNA (-) Total Error	CTRL_2
4556	-0.00433208	RIBO-DNA (-) Total Error	CTRL_2
4557	-0.00602498	RIBO-DNA (-) Total Error	CTRL_2
4558	-0.00313111	RIBO-DNA (-) Total Error	CTRL_2
4559	-0.00106017	RIBO-DNA (-) Total Error	CTRL_2
4560	-0.00310959	RIBO-DNA (-) Total Error	CTRL_2
4561	-0.00162362	RIBO-DNA (-) Total Error	CTRL_2
4562	-0.000844093	RIBO-DNA (-) Total Error	CTRL_2
4563	-0.00105735	RIBO-DNA (-) Total Error	CTRL_2
4564	-0.00111661	RIBO-DNA (-) Total Error	CTRL_2
4565	-0.0014438	RIBO-DNA (-) Total Error	CTRL_2
4566	-0.00342851	RIBO-DNA (-) Total Error	CTRL_2
4567	-0.00359483	RIBO-DNA (-) Total Error	CTRL_2
4568	-0.00316059	RIBO-DNA (-) Total Error	CTRL_2
4569	-0.00382496	RIBO-DNA (-) Total Error	CTRL_2
4570	-0.00453909	RIBO-DNA (-) Total Error	CTRL_2
4571	-0.00467034	RIBO-DNA (-) Total Error	CTRL_2
4572	-0.00609728	RIBO-DNA (-) Total Error	CTRL_2
4573	-0.00445178	RIBO-DNA (-) Total Error	CTRL_2
4574	-0.00268902	RIBO-DNA (-) Total Error	CTRL_2
4575	-0.00184792	RIBO-DNA (-) Total Error	CTRL_2
4576	-0.00070541	RIBO-DNA (-) Total Error	CTRL_2
4577	-0.000709088	RIBO-DNA (-) Total Error	CTRL_2
4578	-0.00332687	RIBO-DNA (-) Total Error	CTRL_2
4579	-0.00840167	RIBO-DNA (-) Total Error	CTRL_2
4580	-0.00203138	RIBO-DNA (-) Total Error	CTRL_2
4581	-0.00531176	RIBO-DNA (-) Total Error	CTRL_2
4582	-0.00239346	RIBO-DNA (-) Total Error	CTRL_2
4583	-0.00135291	RIBO-DNA (-) Total Error	CTRL_2
4584	-0.00362332	RIBO-DNA (-) Total Error	CTRL_2
4585	-0.00366665	RIBO-DNA (-) Total Error	CTRL_2
4586	-0.0036647	RIBO-DNA (-) Total Error	CTRL_2
4587	-0.00374533	RIBO-DNA (-) Total Error	CTRL_2
4588	-0.00375734	RIBO-DNA (-) Total Error	CTRL_2
4589	-0.00127128	RIBO-DNA (-) Total Error	CTRL_2
4590	-0.00125608	RIBO-DNA (-) Total Error	CTRL_2
4591	-0.00106299	RIBO-DNA (-) Total Error	CTRL_2
4592	-0.00154338	RIBO-DNA (-) Total Error	CTRL_2
4593	-0.00166938	RIBO-DNA (-) Total Error	CTRL_2
4594	-0.00183916	RIBO-DNA (-) Total Error	CTRL_2
4595	-0.00533579	RIBO-DNA (-) Total Error	CTRL_2
4596	-0.00775329	RIBO-DNA (-) Total Error	CTRL_2
4597	-0.0053686	RIBO-DNA (-) Total Error	CTRL_2
4598	-0.0192954	RIBO-DNA (-) Total Error	CTRL_2
4599	0.000433283	RIBO-DNA (-) Total Error	CTRL_2
4600	-0.000526863	RIBO-DNA (-) Total Error	CTRL_2
4601	-0.000747927	RIBO-DNA (-) Total Error	CTRL_2
4602	-0.000902092	RIBO-DNA (-) Total Error	CTRL_2
4603	-0.00165143	RIBO-DNA (-) Total Error	CTRL_2
4604	-0.000378936	RIBO-DNA (-) Total Error	CTRL_2
4605	-0.001295	RIBO-DNA (-) Total Error	CTRL_2
4606	-0.00230905	RIBO-DNA (-) Total Error	CTRL_2
4607	-0.00208154	RIBO-DNA (-) Total Error	CTRL_2
4608	-0.00243854	RIBO-DNA (-) Total Error	CTRL_2
4609	-0.00166922	RIBO-DNA (-) Total Error	CTRL_2
4610	-0.00431083	RIBO-DNA (-) Total Error	CTRL_2
4611	-0.00282923	RIBO-DNA (-) Total Error	CTRL_2
4612	-0.00272808	RIBO-DNA (-) Total Error	CTRL_2
4613	-0.00825808	RIBO-DNA (-) Total Error	CTRL_2
4614	-0.0108633	RIBO-DNA (-) Total Error	CTRL_2
4615	-0.00676915	RIBO-DNA (-) Total Error	CTRL_2
4616	-0.00349207	RIBO-DNA (-) Total Error	CTRL_2
4617	-0.000873959	RIBO-DNA (-) Total Error	CTRL_2
4618	-0.00170551	RIBO-DNA (-) Total Error	CTRL_2
4619	-0.0026701	RIBO-DNA (-) Total Error	CTRL_2
4620	-0.0107463	RIBO-DNA (-) Total Error	CTRL_2
4621	-0.00247282	RIBO-DNA (-) Total Error	CTRL_2
4622	-0.00189933	RIBO-DNA (-) Total Error	CTRL_2
4623	-0.0036319	RIBO-DNA (-) Total Error	CTRL_2
4624	-0.00654141	RIBO-DNA (-) Total Error	CTRL_2
4625	-0.00171566	RIBO-DNA (-) Total Error	CTRL_2
4626	-0.000297125	RIBO-DNA (-) Total Error	CTRL_2
4627	-0.00150397	RIBO-DNA (-) Total Error	CTRL_2
4628	-0.00172464	RIBO-DNA (-) Total Error	CTRL_2
4629	-0.00184345	RIBO-DNA (-) Total Error	CTRL_2
4630	-0.0026599	RIBO-DNA (-) Total Error	CTRL_2
4631	-0.00445069	RIBO-DNA (-) Total Error	CTRL_2
4632	-0.00185618	RIBO-DNA (-) Total Error	CTRL_2
4633	-0.00209208	RIBO-DNA (-) Total Error	CTRL_2
4634	-0.000740586	RIBO-DNA (-) Total Error	CTRL_2
4635	-0.00510554	RIBO-DNA (-) Total Error	CTRL_2
4636	-0.00206375	RIBO-DNA (-) Total Error	CTRL_2
4637	-0.00278183	RIBO-DNA (-) Total Error	CTRL_2
4638	-0.00260263	RIBO-DNA (-) Total Error	CTRL_2
4639	-0.00334467	RIBO-DNA (-) Total Error	CTRL_2
4640	-0.0150534	RIBO-DNA (-) Total Error	CTRL_2
4641	-0.010335	RIBO-DNA (-) Total Error	CTRL_2
4642	-0.00368004	RIBO-DNA (-) Total Error	CTRL_2
4643	-0.00512374	RIBO-DNA (-) Total Error	CTRL_2
4644	-0.00414086	RIBO-DNA (-) Total Error	CTRL_2
4645	-0.00181588	RIBO-DNA (-) Total Error	CTRL_2
4646	-0.00312014	RIBO-DNA (-) Total Error	CTRL_2
4647	-0.00359206	RIBO-DNA (-) Total Error	CTRL_2
4648	-0.00141716	RIBO-DNA (-) Total Error	CTRL_2
4649	0.000530771	RIBO-DNA (-) Total Error	CTRL_2
4650	-0.00304509	RIBO-DNA (-) Total Error	CTRL_2
4651	-0.000416999	RIBO-DNA (-) Total Error	CTRL_2
4652	-0.00333409	RIBO-DNA (-) Total Error	CTRL_2
4653	-0.00549275	RIBO-DNA (-) Total Error	CTRL_2
4654	-0.00742091	RIBO-DNA (-) Total Error	CTRL_2
4655	-0.00337216	RIBO-DNA (-) Total Error	CTRL_2
4656	-0.00301405	RIBO-DNA (-) Total Error	CTRL_2
4657	-0.00602836	RIBO-DNA (-) Total Error	CTRL_2
4658	-0.00221983	RIBO-DNA (-) Total Error	CTRL_2
4659	-0.000897231	RIBO-DNA (-) Total Error	CTRL_2
4660	-0.00108274	RIBO-DNA (-) Total Error	CTRL_2
4661	-0.00675314	RIBO-DNA (-) Total Error	CTRL_2
4662	-0.00240012	RIBO-DNA (-) Total Error	CTRL_2
4663	-0.00204678	RIBO-DNA (-) Total Error	CTRL_2
4664	-0.00277984	RIBO-DNA (-) Total Error	CTRL_2
4665	-0.00256468	RIBO-DNA (-) Total Error	CTRL_2
4666	-0.00266298	RIBO-DNA (-) Total Error	CTRL_2
4667	-0.000464162	RIBO-DNA (-) Total Error	CTRL_2
4668	-0.000210714	RIBO-DNA (-) Total Error	CTRL_2
4669	-0.000201343	RIBO-DNA (-) Total Error	CTRL_2
4670	-0.000590755	RIBO-DNA (-) Total Error	CTRL_2
4671	-0.000813432	RIBO-DNA (-) Total Error	CTRL_2
4672	-0.00436521	RIBO-DNA (-) Total Error	CTRL_2
4673	-0.00111441	RIBO-DNA (-) Total Error	CTRL_2
4674	-0.002428	RIBO-DNA (-) Total Error	CTRL_2
4675	-0.0036283	RIBO-DNA (-) Total Error	CTRL_2
4676	-0.00441996	RIBO-DNA (-) Total Error	CTRL_2
4677	-0.0091273	RIBO-DNA (-) Total Error	CTRL_2
4678	-0.0037534	RIBO-DNA (-) Total Error	CTRL_2
4679	-0.00266549	RIBO-DNA (-) Total Error	CTRL_2
4680	-0.000662922	RIBO-DNA (-) Total Error	CTRL_2
4681	-0.00394661	RIBO-DNA (-) Total Error	CTRL_2
4682	-0.00382546	RIBO-DNA (-) Total Error	CTRL_2
4683	-0.00664405	RIBO-DNA (-) Total Error	CTRL_2
4684	-0.00526596	RIBO-DNA (-) Total Error	CTRL_2
4685	-0.00757705	RIBO-DNA (-) Total Error	CTRL_2
4686	-0.00376311	RIBO-DNA (-) Total Error	CTRL_2
4687	-0.00379863	RIBO-DNA (-) Total Error	CTRL_2
4688	-0.00421	RIBO-DNA (-) Total Error	CTRL_2
4689	-0.00287401	RIBO-DNA (-) Total Error	CTRL_2
4690	-0.00628935	RIBO-DNA (-) Total Error	CTRL_2
4691	-0.00905113	RIBO-DNA (-) Total Error	CTRL_2
4692	-0.00462676	RIBO-DNA (-) Total Error	CTRL_2
4693	-0.00229716	RIBO-DNA (-) Total Error	CTRL_2
4694	-0.000335949	RIBO-DNA (-) Total Error	CTRL_2
4695	-0.00160278	RIBO-DNA (-) Total Error	CTRL_2
4696	-0.00474476	RIBO-DNA (-) Total Error	CTRL_2
4697	-0.00667651	RIBO-DNA (-) Total Error	CTRL_2
4698	-0.00374521	RIBO-DNA (-) Total Error	CTRL_2
4699	-0.00268708	RIBO-DNA (-) Total Error	CTRL_2
4700	-0.00351335	RIBO-DNA (-) Total Error	CTRL_2
4701	-0.00286291	RIBO-DNA (-) Total Error	CTRL_2
4702	-0.0013207	RIBO-DNA (-) Total Error	CTRL_2
4703	-0.000803662	RIBO-DNA (-) Total Error	CTRL_2
4704	-0.00150514	RIBO-DNA (-) Total Error	CTRL_2
4705	-0.000924476	RIBO-DNA (-) Total Error	CTRL_2
4706	-0.00368989	RIBO-DNA (-) Total Error	CTRL_2
4707	-0.001739	RIBO-DNA (-) Total Error	CTRL_2
4708	-0.00384125	RIBO-DNA (-) Total Error	CTRL_2
4709	-0.00173734	RIBO-DNA (-) Total Error	CTRL_2
4710	-0.00132768	RIBO-DNA (-) Total Error	CTRL_2
4711	-0.00182005	RIBO-DNA (-) Total Error	CTRL_2
4712	-0.00282095	RIBO-DNA (-) Total Error	CTRL_2
4713	-0.00467324	RIBO-DNA (-) Total Error	CTRL_2
4714	-0.00244683	RIBO-DNA (-) Total Error	CTRL_2
4715	-0.00125586	RIBO-DNA (-) Total Error	CTRL_2
4716	-0.00096422	RIBO-DNA (-) Total Error	CTRL_2
4717	-0.00227755	RIBO-DNA (-) Total Error	CTRL_2
4718	-0.000643163	RIBO-DNA (-) Total Error	CTRL_2
4719	-0.00813643	RIBO-DNA (-) Total Error	CTRL_2
4720	-0.00444921	RIBO-DNA (-) Total Error	CTRL_2
4721	-0.00243489	RIBO-DNA (-) Total Error	CTRL_2
4722	-0.00485055	RIBO-DNA (-) Total Error	CTRL_2
4723	-0.00284063	RIBO-DNA (-) Total Error	CTRL_2
4724	-0.00254963	RIBO-DNA (-) Total Error	CTRL_2
4725	-0.00332005	RIBO-DNA (-) Total Error	CTRL_2
4726	-0.00160761	RIBO-DNA (-) Total Error	CTRL_2
4727	0.000770808	RIBO-DNA (-) Total Error	CTRL_2
4728	-0.00227084	RIBO-DNA (-) Total Error	CTRL_2
4729	-0.00489504	RIBO-DNA (-) Total Error	CTRL_2
4730	-0.0072282	RIBO-DNA (-) Total Error	CTRL_2
4731	-0.00102328	RIBO-DNA (-) Total Error	CTRL_2
4732	-0.00267774	RIBO-DNA (-) Total Error	CTRL_2
4733	-0.00179927	RIBO-DNA (-) Total Error	CTRL_2
4734	-0.00180781	RIBO-DNA (-) Total Error	CTRL_2
4735	-0.00282344	RIBO-DNA (-) Total Error	CTRL_2
4736	-0.00572635	RIBO-DNA (-) Total Error	CTRL_2
4737	-0.00352076	RIBO-DNA (-) Total Error	CTRL_2
4738	-0.00176505	RIBO-DNA (-) Total Error	CTRL_2
4739	-0.00279474	RIBO-DNA (-) Total Error	CTRL_2
4740	-0.0024125	RIBO-DNA (-) Total Error	CTRL_2
4741	-0.00200544	RIBO-DNA (-) Total Error	CTRL_2
4742	-0.00377727	RIBO-DNA (-) Total Error	CTRL_2
4743	-0.00180395	RIBO-DNA (-) Total Error	CTRL_2
4744	-0.00179999	RIBO-DNA (-) Total Error	CTRL_2
4745	-0.00467004	RIBO-DNA (-) Total Error	CTRL_2
4746	-0.00333786	RIBO-DNA (-) Total Error	CTRL_2
4747	-0.00303904	RIBO-DNA (-) Total Error	CTRL_2
4748	-0.00339429	RIBO-DNA (-) Total Error	CTRL_2
4749	-0.00570186	RIBO-DNA (-) Total Error	CTRL_2
4750	-0.00573441	RIBO-DNA (-) Total Error	CTRL_2
4751	-0.00129001	RIBO-DNA (-) Total Error	CTRL_2
4752	-0.00065805	RIBO-DNA (-) Total Error	CTRL_2
4753	1.2069171186103456e-05	RIBO-DNA (-) Total Error	CTRL_2
4754	-0.000904635	RIBO-DNA (-) Total Error	CTRL_2
4755	-0.000554704	RIBO-DNA (-) Total Error	CTRL_2
4756	-0.000118581	RIBO-DNA (-) Total Error	CTRL_2
4757	-0.00316501	RIBO-DNA (-) Total Error	CTRL_2
4758	-0.000752001	RIBO-DNA (-) Total Error	CTRL_2
4759	-0.000417158	RIBO-DNA (-) Total Error	CTRL_2
4760	-0.00222823	RIBO-DNA (-) Total Error	CTRL_2
4761	-0.00344128	RIBO-DNA (-) Total Error	CTRL_2
4762	-0.0020005	RIBO-DNA (-) Total Error	CTRL_2
4763	-0.00105922	RIBO-DNA (-) Total Error	CTRL_2
4764	-0.00157181	RIBO-DNA (-) Total Error	CTRL_2
4765	-0.000966036	RIBO-DNA (-) Total Error	CTRL_2
4766	-0.00120673	RIBO-DNA (-) Total Error	CTRL_2
4767	-0.00497497	RIBO-DNA (-) Total Error	CTRL_2
4768	-0.00329408	RIBO-DNA (-) Total Error	CTRL_2
4769	-0.00510187	RIBO-DNA (-) Total Error	CTRL_2
4770	-0.00550896	RIBO-DNA (-) Total Error	CTRL_2
4771	-0.0116826	RIBO-DNA (-) Total Error	CTRL_2
4772	-0.00384428	RIBO-DNA (-) Total Error	CTRL_2
4773	-0.00501381	RIBO-DNA (-) Total Error	CTRL_2
4774	-0.00476511	RIBO-DNA (-) Total Error	CTRL_2
4775	-0.00351605	RIBO-DNA (-) Total Error	CTRL_2
4776	-0.0060601	RIBO-DNA (-) Total Error	CTRL_2
4777	-0.00741143	RIBO-DNA (-) Total Error	CTRL_2
4778	-0.0101159	RIBO-DNA (-) Total Error	CTRL_2
4779	-0.0152054	RIBO-DNA (-) Total Error	CTRL_2
4780	-0.0086411	RIBO-DNA (-) Total Error	CTRL_2
4781	-0.0139057	RIBO-DNA (-) Total Error	CTRL_2
4782	-0.00181151	RIBO-DNA (-) Total Error	CTRL_2
4783	-0.0026338	RIBO-DNA (-) Total Error	CTRL_2
4784	-0.00263027	RIBO-DNA (-) Total Error	CTRL_2
4785	-0.00223944	RIBO-DNA (-) Total Error	CTRL_2
4786	-0.000508529	RIBO-DNA (-) Total Error	CTRL_2
4787	-0.00263337	RIBO-DNA (-) Total Error	CTRL_2
4788	-0.00385474	RIBO-DNA (-) Total Error	CTRL_2
4789	-0.00207438	RIBO-DNA (-) Total Error	CTRL_2
4790	-0.00233693	RIBO-DNA (-) Total Error	CTRL_2
4791	-0.00054	RIBO-DNA (-) Total Error	CTRL_2
4792	-0.00284156	RIBO-DNA (-) Total Error	CTRL_2
4793	-0.000526436	RIBO-DNA (-) Total Error	CTRL_2
4794	-0.0034269	RIBO-DNA (-) Total Error	CTRL_2
4795	-0.00136684	RIBO-DNA (-) Total Error	CTRL_2
4796	-0.0024742	RIBO-DNA (-) Total Error	CTRL_2
4797	-0.00216457	RIBO-DNA (-) Total Error	CTRL_2
4798	-0.00160084	RIBO-DNA (-) Total Error	CTRL_2
4799	-0.00695381	RIBO-DNA (-) Total Error	CTRL_2
4800	-0.000683959	RIBO-DNA (-) Total Error	CTRL_2
4801	-0.000456126	RIBO-DNA (-) Total Error	CTRL_2
4802	-0.0050531	RIBO-DNA (-) Total Error	CTRL_2
4803	-0.0039102	RIBO-DNA (-) Total Error	CTRL_2
4804	-0.00492524	RIBO-DNA (-) Total Error	CTRL_2
4805	-0.000755494	RIBO-DNA (-) Total Error	CTRL_2
4806	-0.00253481	RIBO-DNA (-) Total Error	CTRL_2
4807	-0.00503398	RIBO-DNA (-) Total Error	CTRL_2
4808	-0.00294199	RIBO-DNA (-) Total Error	CTRL_2
4809	-0.00119443	RIBO-DNA (-) Total Error	CTRL_2
4810	-0.000143476	RIBO-DNA (-) Total Error	CTRL_2
4811	-0.000472295	RIBO-DNA (-) Total Error	CTRL_2
4812	-0.00120203	RIBO-DNA (-) Total Error	CTRL_2
4813	-0.00138764	RIBO-DNA (-) Total Error	CTRL_2
4814	-0.000413142	RIBO-DNA (-) Total Error	CTRL_2
4815	-0.00265211	RIBO-DNA (-) Total Error	CTRL_2
4816	-0.000419781	RIBO-DNA (-) Total Error	CTRL_2
4817	-0.000922354	RIBO-DNA (-) Total Error	CTRL_2
4818	-0.000311468	RIBO-DNA (-) Total Error	CTRL_2
4819	-0.000823044	RIBO-DNA (-) Total Error	CTRL_2
4820	-0.00104428	RIBO-DNA (-) Total Error	CTRL_2
4821	-0.00651599	RIBO-DNA (-) Total Error	CTRL_2
4822	-0.00251052	RIBO-DNA (-) Total Error	CTRL_2
4823	-0.00173806	RIBO-DNA (-) Total Error	CTRL_2
4824	-0.00456586	RIBO-DNA (-) Total Error	CTRL_2
4825	-0.00138825	RIBO-DNA (-) Total Error	CTRL_2
4826	-0.00167323	RIBO-DNA (-) Total Error	CTRL_2
4827	-0.00204	RIBO-DNA (-) Total Error	CTRL_2
4828	6.549599239529663e-05	RIBO-DNA (-) Total Error	CTRL_2
4829	-0.000778227	RIBO-DNA (-) Total Error	CTRL_2
4830	-0.000986842	RIBO-DNA (-) Total Error	CTRL_2
4831	-0.00269958	RIBO-DNA (-) Total Error	CTRL_2
4832	-0.000709132	RIBO-DNA (-) Total Error	CTRL_2
4833	-0.000726138	RIBO-DNA (-) Total Error	CTRL_2
4834	-0.00218042	RIBO-DNA (-) Total Error	CTRL_2
4835	-0.000571677	RIBO-DNA (-) Total Error	CTRL_2
4836	-0.00300341	RIBO-DNA (-) Total Error	CTRL_2
4837	-0.0011637	RIBO-DNA (-) Total Error	CTRL_2
4838	-0.00243712	RIBO-DNA (-) Total Error	CTRL_2
4839	-0.00244601	RIBO-DNA (-) Total Error	CTRL_2
4840	-0.00197598	RIBO-DNA (-) Total Error	CTRL_2
4841	-0.00376641	RIBO-DNA (-) Total Error	CTRL_2
4842	-0.00219715	RIBO-DNA (-) Total Error	CTRL_2
4843	-0.00363278	RIBO-DNA (-) Total Error	CTRL_2
4844	-0.00245676	RIBO-DNA (-) Total Error	CTRL_2
4845	-0.00269309	RIBO-DNA (-) Total Error	CTRL_2
4846	-0.00247039	RIBO-DNA (-) Total Error	CTRL_2
4847	-0.00416463	RIBO-DNA (-) Total Error	CTRL_2
4848	-0.0053346	RIBO-DNA (-) Total Error	CTRL_2
4849	-0.00211077	RIBO-DNA (-) Total Error	CTRL_2
4850	-0.00072757	RIBO-DNA (-) Total Error	CTRL_2
4851	-0.000599039	RIBO-DNA (-) Total Error	CTRL_2
4852	-0.000621135	RIBO-DNA (-) Total Error	CTRL_2
4853	-0.00619979	RIBO-DNA (-) Total Error	CTRL_2
4854	-0.00716928	RIBO-DNA (-) Total Error	CTRL_2
4855	-0.000599554	RIBO-DNA (-) Total Error	CTRL_2
4856	-0.00316776	RIBO-DNA (-) Total Error	CTRL_2
4857	-0.00564981	RIBO-DNA (-) Total Error	CTRL_2
4858	-0.00407245	RIBO-DNA (-) Total Error	CTRL_2
4859	-0.00111846	RIBO-DNA (-) Total Error	CTRL_2
4860	-0.00428017	RIBO-DNA (-) Total Error	CTRL_2
4861	8.373320093009798e-05	RIBO-DNA (-) Total Error	CTRL_2
4862	-0.000715276	RIBO-DNA (-) Total Error	CTRL_2
4863	-0.000326538	RIBO-DNA (-) Total Error	CTRL_2
4864	-0.00168808	RIBO-DNA (-) Total Error	CTRL_2
4865	-0.00178591	RIBO-DNA (-) Total Error	CTRL_2
4866	-0.00151949	RIBO-DNA (-) Total Error	CTRL_2
4867	-0.00339763	RIBO-DNA (-) Total Error	CTRL_2
4868	-0.00164808	RIBO-DNA (-) Total Error	CTRL_2
4869	-0.00133757	RIBO-DNA (-) Total Error	CTRL_2
4870	-0.00274677	RIBO-DNA (-) Total Error	CTRL_2
4871	-0.0107345	RIBO-DNA (-) Total Error	CTRL_2
4872	-0.00339664	RIBO-DNA (-) Total Error	CTRL_2
4873	-0.00193989	RIBO-DNA (-) Total Error	CTRL_2
4874	-0.00747357	RIBO-DNA (-) Total Error	CTRL_2
4875	-0.00319013	RIBO-DNA (-) Total Error	CTRL_2
4876	-0.00357742	RIBO-DNA (-) Total Error	CTRL_2
4877	-0.00366514	RIBO-DNA (-) Total Error	CTRL_2
4878	-0.0189535	RIBO-DNA (-) Total Error	CTRL_2
4879	-0.011139	RIBO-DNA (-) Total Error	CTRL_2
4880	-0.0110398	RIBO-DNA (-) Total Error	CTRL_2
4881	-0.00335349	RIBO-DNA (-) Total Error	CTRL_2
4882	-0.00614993	RIBO-DNA (-) Total Error	CTRL_2
4883	-0.00444769	RIBO-DNA (-) Total Error	CTRL_2
4884	-0.00373381	RIBO-DNA (-) Total Error	CTRL_2
4885	-0.00531386	RIBO-DNA (-) Total Error	CTRL_2
4886	-0.00573657	RIBO-DNA (-) Total Error	CTRL_2
4887	-0.00809856	RIBO-DNA (-) Total Error	CTRL_2
4888	-0.00813582	RIBO-DNA (-) Total Error	CTRL_2
4889	-0.0063741	RIBO-DNA (-) Total Error	CTRL_2
4890	-0.010368	RIBO-DNA (-) Total Error	CTRL_2
4891	-0.00285466	RIBO-DNA (-) Total Error	CTRL_2
4892	-0.00934191	RIBO-DNA (-) Total Error	CTRL_2
4893	-0.00468747	RIBO-DNA (-) Total Error	CTRL_2
4894	-0.00368706	RIBO-DNA (-) Total Error	CTRL_2
4895	-0.0042928	RIBO-DNA (-) Total Error	CTRL_2
4896	-0.0014585	RIBO-DNA (-) Total Error	CTRL_2
4897	-0.00121906	RIBO-DNA (-) Total Error	CTRL_2
4898	-0.00243227	RIBO-DNA (-) Total Error	CTRL_2
4899	-0.00282262	RIBO-DNA (-) Total Error	CTRL_2
4900	-0.00386503	RIBO-DNA (-) Total Error	CTRL_2
4901	-0.00185806	RIBO-DNA (-) Total Error	CTRL_2
4902	-0.0043301	RIBO-DNA (-) Total Error	CTRL_2
4903	-0.00389089	RIBO-DNA (-) Total Error	CTRL_2
4904	-0.00349313	RIBO-DNA (-) Total Error	CTRL_2
4905	-0.00498811	RIBO-DNA (-) Total Error	CTRL_2
4906	-0.00289891	RIBO-DNA (-) Total Error	CTRL_2
4907	-0.00544252	RIBO-DNA (-) Total Error	CTRL_2
4908	-0.00425852	RIBO-DNA (-) Total Error	CTRL_2
4909	-0.00412847	RIBO-DNA (-) Total Error	CTRL_2
4910	-0.00823554	RIBO-DNA (-) Total Error	CTRL_2
4911	-0.00554278	RIBO-DNA (-) Total Error	CTRL_2
4912	-0.0037529	RIBO-DNA (-) Total Error	CTRL_2
4913	-0.00818275	RIBO-DNA (-) Total Error	CTRL_2
4914	-0.00900203	RIBO-DNA (-) Total Error	CTRL_2
4915	-0.00584562	RIBO-DNA (-) Total Error	CTRL_2
4916	-0.000431253	RIBO-DNA (-) Total Error	CTRL_2
4917	-0.00209126	RIBO-DNA (-) Total Error	CTRL_2
4918	-0.00863744	RIBO-DNA (-) Total Error	CTRL_2
4919	-0.00223544	RIBO-DNA (-) Total Error	CTRL_2
4920	-0.0045313	RIBO-DNA (-) Total Error	CTRL_2
4921	-0.00240441	RIBO-DNA (-) Total Error	CTRL_2
4922	-0.00509418	RIBO-DNA (-) Total Error	CTRL_2
4923	-0.00396359	RIBO-DNA (-) Total Error	CTRL_2
4924	-0.00359527	RIBO-DNA (-) Total Error	CTRL_2
4925	-0.0146207	RIBO-DNA (-) Total Error	CTRL_2
4926	-0.0103524	RIBO-DNA (-) Total Error	CTRL_2
4927	-0.00504138	RIBO-DNA (-) Total Error	CTRL_2
4928	-0.00653055	RIBO-DNA (-) Total Error	CTRL_2
4929	-0.0058241	RIBO-DNA (-) Total Error	CTRL_2
4930	-0.00115613	RIBO-DNA (-) Total Error	CTRL_2
4931	-0.00273167	RIBO-DNA (-) Total Error	CTRL_2
4932	-0.000585653	RIBO-DNA (-) Total Error	CTRL_2
4933	-0.000549667	RIBO-DNA (-) Total Error	CTRL_2
4934	-0.0018782	RIBO-DNA (-) Total Error	CTRL_2
4935	-0.00203708	RIBO-DNA (-) Total Error	CTRL_2
4936	-0.00309181	RIBO-DNA (-) Total Error	CTRL_2
4937	-0.00215931	RIBO-DNA (-) Total Error	CTRL_2
4938	-0.0046628	RIBO-DNA (-) Total Error	CTRL_2
4939	-0.000855593	RIBO-DNA (-) Total Error	CTRL_2
4940	-0.00125893	RIBO-DNA (-) Total Error	CTRL_2
4941	-0.004514	RIBO-DNA (-) Total Error	CTRL_2
4942	-0.00493265	RIBO-DNA (-) Total Error	CTRL_2
4943	-0.00773359	RIBO-DNA (-) Total Error	CTRL_2
4944	-0.0029247	RIBO-DNA (-) Total Error	CTRL_2
4945	-0.00444184	RIBO-DNA (-) Total Error	CTRL_2
4946	-0.00281473	RIBO-DNA (-) Total Error	CTRL_2
4947	-0.00445473	RIBO-DNA (-) Total Error	CTRL_2
4948	-0.00155054	RIBO-DNA (-) Total Error	CTRL_2
4949	-0.00194523	RIBO-DNA (-) Total Error	CTRL_2
4950	-0.00273127	RIBO-DNA (-) Total Error	CTRL_2
4951	-0.00108969	RIBO-DNA (-) Total Error	CTRL_2
4952	-0.00182929	RIBO-DNA (-) Total Error	CTRL_2
4953	-0.00273564	RIBO-DNA (-) Total Error	CTRL_2
4954	-0.00142796	RIBO-DNA (-) Total Error	CTRL_2
4955	-0.00273656	RIBO-DNA (-) Total Error	CTRL_2
4956	-0.00276982	RIBO-DNA (-) Total Error	CTRL_2
4957	-0.00451562	RIBO-DNA (-) Total Error	CTRL_2
4958	-0.00110623	RIBO-DNA (-) Total Error	CTRL_2
4959	-0.00655547	RIBO-DNA (-) Total Error	CTRL_2
4960	-0.00289962	RIBO-DNA (-) Total Error	CTRL_2
4961	-0.00742401	RIBO-DNA (-) Total Error	CTRL_2
4962	-0.00110723	RIBO-DNA (-) Total Error	CTRL_2
4963	-0.00122249	RIBO-DNA (-) Total Error	CTRL_2
4964	-0.000527622	RIBO-DNA (-) Total Error	CTRL_2
4965	-0.0016142	RIBO-DNA (-) Total Error	CTRL_2
4966	-0.00202608	RIBO-DNA (-) Total Error	CTRL_2
4967	-0.00113182	RIBO-DNA (-) Total Error	CTRL_2
4968	-0.00152768	RIBO-DNA (-) Total Error	CTRL_2
4969	-0.00408887	RIBO-DNA (-) Total Error	CTRL_2
4970	-0.00401817	RIBO-DNA (-) Total Error	CTRL_2
4971	-0.00371532	RIBO-DNA (-) Total Error	CTRL_2
4972	-0.00201326	RIBO-DNA (-) Total Error	CTRL_2
4973	-0.00114863	RIBO-DNA (-) Total Error	CTRL_2
4974	-0.00147334	RIBO-DNA (-) Total Error	CTRL_2
4975	-0.00056478	RIBO-DNA (-) Total Error	CTRL_2
4976	-0.00410271	RIBO-DNA (-) Total Error	CTRL_2
4977	-0.000866019	RIBO-DNA (-) Total Error	CTRL_2
4978	-0.00037944	RIBO-DNA (-) Total Error	CTRL_2
4979	-0.000925543	RIBO-DNA (-) Total Error	CTRL_2
4980	-0.00139675	RIBO-DNA (-) Total Error	CTRL_2
4981	-0.0103515	RIBO-DNA (-) Total Error	CTRL_2
4982	-0.00595814	RIBO-DNA (-) Total Error	CTRL_2
4983	-0.00275189	RIBO-DNA (-) Total Error	CTRL_2
4984	-0.00661067	RIBO-DNA (-) Total Error	CTRL_2
4985	-0.00608647	RIBO-DNA (-) Total Error	CTRL_2
4986	-0.00296042	RIBO-DNA (-) Total Error	CTRL_2
4987	-0.00875177	RIBO-DNA (-) Total Error	CTRL_2
4988	-0.00361899	RIBO-DNA (-) Total Error	CTRL_2
4989	-0.00763992	RIBO-DNA (-) Total Error	CTRL_2
4990	-0.0022813	RIBO-DNA (-) Total Error	CTRL_2
4991	-0.00353263	RIBO-DNA (-) Total Error	CTRL_2
4992	-0.00634573	RIBO-DNA (-) Total Error	CTRL_2
4993	-0.00669893	RIBO-DNA (-) Total Error	CTRL_2
4994	-0.00684879	RIBO-DNA (-) Total Error	CTRL_2
4995	-0.00640407	RIBO-DNA (-) Total Error	CTRL_2
4996	-0.00265812	RIBO-DNA (-) Total Error	CTRL_2
4997	-0.00308808	RIBO-DNA (-) Total Error	CTRL_2
4998	-0.00115534	RIBO-DNA (-) Total Error	CTRL_2
4999	-0.00397997	RIBO-DNA (-) Total Error	CTRL_2
5000	-0.00205728	RIBO-DNA (-) Total Error	CTRL_2
5001	-0.00419465	RIBO-DNA (-) Total Error	CTRL_2
5002	-0.00158097	RIBO-DNA (-) Total Error	CTRL_2
5003	-0.000349843	RIBO-DNA (-) Total Error	CTRL_2
5004	-0.00084496	RIBO-DNA (-) Total Error	CTRL_2
5005	-0.00160036	RIBO-DNA (-) Total Error	CTRL_2
5006	-0.00273681	RIBO-DNA (-) Total Error	CTRL_2
5007	-0.00432138	RIBO-DNA (-) Total Error	CTRL_2
5008	-0.00327732	RIBO-DNA (-) Total Error	CTRL_2
5009	-0.00425263	RIBO-DNA (-) Total Error	CTRL_2
5010	-0.00277869	RIBO-DNA (-) Total Error	CTRL_2
5011	-0.00201273	RIBO-DNA (-) Total Error	CTRL_2
5012	-0.00113769	RIBO-DNA (-) Total Error	CTRL_2
5013	-0.00191617	RIBO-DNA (-) Total Error	CTRL_2
5014	-0.00464869	RIBO-DNA (-) Total Error	CTRL_2
5015	-0.00169095	RIBO-DNA (-) Total Error	CTRL_2
5016	-0.00237741	RIBO-DNA (-) Total Error	CTRL_2
5017	-0.00201334	RIBO-DNA (-) Total Error	CTRL_2
5018	-0.00245714	RIBO-DNA (-) Total Error	CTRL_2
5019	-0.0160798	RIBO-DNA (-) Total Error	CTRL_2
5020	-0.00190547	RIBO-DNA (-) Total Error	CTRL_2
5021	-0.00101242	RIBO-DNA (-) Total Error	CTRL_2
5022	-0.000736355	RIBO-DNA (-) Total Error	CTRL_2
5023	-0.00111675	RIBO-DNA (-) Total Error	CTRL_2
5024	-0.00114233	RIBO-DNA (-) Total Error	CTRL_2
5025	-0.000928488	RIBO-DNA (-) Total Error	CTRL_2
5026	-0.00156317	RIBO-DNA (-) Total Error	CTRL_2
5027	-0.000389053	RIBO-DNA (-) Total Error	CTRL_2
5028	-0.000618841	RIBO-DNA (-) Total Error	CTRL_2
5029	-0.00215033	RIBO-DNA (-) Total Error	CTRL_2
5030	-0.00622961	RIBO-DNA (-) Total Error	CTRL_2
5031	-0.0061769	RIBO-DNA (-) Total Error	CTRL_2
5032	-0.00541049	RIBO-DNA (-) Total Error	CTRL_2
5033	-0.00663136	RIBO-DNA (-) Total Error	CTRL_2
5034	-0.00199314	RIBO-DNA (-) Total Error	CTRL_2
5035	-0.00352733	RIBO-DNA (-) Total Error	CTRL_2
5036	-0.00707081	RIBO-DNA (-) Total Error	CTRL_2
5037	-0.000913906	RIBO-DNA (-) Total Error	CTRL_2
5038	-0.0062836	RIBO-DNA (-) Total Error	CTRL_2
5039	-0.00293675	RIBO-DNA (-) Total Error	CTRL_2
5040	-0.0036858	RIBO-DNA (-) Total Error	CTRL_2
5041	-0.00268262	RIBO-DNA (-) Total Error	CTRL_2
5042	-0.00389999	RIBO-DNA (-) Total Error	CTRL_2
5043	-0.00404999	RIBO-DNA (-) Total Error	CTRL_2
5044	-0.00727759	RIBO-DNA (-) Total Error	CTRL_2
5045	-0.00862583	RIBO-DNA (-) Total Error	CTRL_2
5046	-0.00184985	RIBO-DNA (-) Total Error	CTRL_2
5047	-0.00155712	RIBO-DNA (-) Total Error	CTRL_2
5048	-0.00186315	RIBO-DNA (-) Total Error	CTRL_2
5049	-0.000239827	RIBO-DNA (-) Total Error	CTRL_2
5050	-9.1298e-05	RIBO-DNA (-) Total Error	CTRL_2
5051	-0.00347917	RIBO-DNA (-) Total Error	CTRL_2
5052	-0.000397131	RIBO-DNA (-) Total Error	CTRL_2
5053	-0.000657117	RIBO-DNA (-) Total Error	CTRL_2
5054	0.000145731	RIBO-DNA (-) Total Error	CTRL_2
5055	-2.86208e-05	RIBO-DNA (-) Total Error	CTRL_2
5056	-7.18419e-06	RIBO-DNA (-) Total Error	CTRL_2
5057	5.88750683631957e-06	RIBO-DNA (-) Total Error	CTRL_2
4533	2.9413011284122763e-05	RIBO-DNA (+) Total Error	rC_random400_1
4534	3.107643362390219e-05	RIBO-DNA (+) Total Error	rC_random400_1
4535	9.7972034547878e-05	RIBO-DNA (+) Total Error	rC_random400_1
4536	0.000485988	RIBO-DNA (+) Total Error	rC_random400_1
4537	0.000157546	RIBO-DNA (+) Total Error	rC_random400_1
4538	0.00119636	RIBO-DNA (+) Total Error	rC_random400_1
4539	0.00137207	RIBO-DNA (+) Total Error	rC_random400_1
4540	2.019882667120016e-05	RIBO-DNA (+) Total Error	rC_random400_1
4541	0.00250022	RIBO-DNA (+) Total Error	rC_random400_1
4542	-0.000363855	RIBO-DNA (+) Total Error	rC_random400_1
4543	0.000107472	RIBO-DNA (+) Total Error	rC_random400_1
4544	-0.00119187	RIBO-DNA (+) Total Error	rC_random400_1
4545	-0.00154271	RIBO-DNA (+) Total Error	rC_random400_1
4546	-0.000812443	RIBO-DNA (+) Total Error	rC_random400_1
4547	-0.000744346	RIBO-DNA (+) Total Error	rC_random400_1
4548	-0.00124162	RIBO-DNA (+) Total Error	rC_random400_1
4549	-0.00178248	RIBO-DNA (+) Total Error	rC_random400_1
4550	-0.0028859	RIBO-DNA (+) Total Error	rC_random400_1
4551	-0.00115725	RIBO-DNA (+) Total Error	rC_random400_1
4552	-0.000144857	RIBO-DNA (+) Total Error	rC_random400_1
4553	-0.00116754	RIBO-DNA (+) Total Error	rC_random400_1
4554	-0.00145197	RIBO-DNA (+) Total Error	rC_random400_1
4555	-0.00257858	RIBO-DNA (+) Total Error	rC_random400_1
4556	-0.00427743	RIBO-DNA (+) Total Error	rC_random400_1
4557	0.0020554	RIBO-DNA (+) Total Error	rC_random400_1
4558	-0.00403917	RIBO-DNA (+) Total Error	rC_random400_1
4559	0.00155032	RIBO-DNA (+) Total Error	rC_random400_1
4560	0.00307657	RIBO-DNA (+) Total Error	rC_random400_1
4561	-0.00304325	RIBO-DNA (+) Total Error	rC_random400_1
4562	0.00309238	RIBO-DNA (+) Total Error	rC_random400_1
4563	0.00131516	RIBO-DNA (+) Total Error	rC_random400_1
4564	0.00501719	RIBO-DNA (+) Total Error	rC_random400_1
4565	0.00476671	RIBO-DNA (+) Total Error	rC_random400_1
4566	0.0022856	RIBO-DNA (+) Total Error	rC_random400_1
4567	0.00462932	RIBO-DNA (+) Total Error	rC_random400_1
4568	0.00167513	RIBO-DNA (+) Total Error	rC_random400_1
4569	-0.00549231	RIBO-DNA (+) Total Error	rC_random400_1
4570	-0.0203826	RIBO-DNA (+) Total Error	rC_random400_1
4571	-0.0128078	RIBO-DNA (+) Total Error	rC_random400_1
4572	-0.00406561	RIBO-DNA (+) Total Error	rC_random400_1
4573	-0.00719162	RIBO-DNA (+) Total Error	rC_random400_1
4574	-0.00686151	RIBO-DNA (+) Total Error	rC_random400_1
4575	-0.00356688	RIBO-DNA (+) Total Error	rC_random400_1
4576	0.000661633	RIBO-DNA (+) Total Error	rC_random400_1
4577	0.000662388	RIBO-DNA (+) Total Error	rC_random400_1
4578	0.00801323	RIBO-DNA (+) Total Error	rC_random400_1
4579	0.014596677270539385	RIBO-DNA (+) Total Error	rC_random400_1
4580	0.013439502624749813	RIBO-DNA (+) Total Error	rC_random400_1
4581	0.00490324	RIBO-DNA (+) Total Error	rC_random400_1
4582	0.00734404	RIBO-DNA (+) Total Error	rC_random400_1
4583	0.00025812	RIBO-DNA (+) Total Error	rC_random400_1
4584	0.012601971634981696	RIBO-DNA (+) Total Error	rC_random400_1
4585	0.00186332	RIBO-DNA (+) Total Error	rC_random400_1
4586	-0.00239505	RIBO-DNA (+) Total Error	rC_random400_1
4587	-0.00180006	RIBO-DNA (+) Total Error	rC_random400_1
4588	-0.00536315	RIBO-DNA (+) Total Error	rC_random400_1
4589	-0.00161876	RIBO-DNA (+) Total Error	rC_random400_1
4590	-0.00104312	RIBO-DNA (+) Total Error	rC_random400_1
4591	-0.00640795	RIBO-DNA (+) Total Error	rC_random400_1
4592	0.00302665	RIBO-DNA (+) Total Error	rC_random400_1
4593	0.00394298	RIBO-DNA (+) Total Error	rC_random400_1
4594	-0.00105444	RIBO-DNA (+) Total Error	rC_random400_1
4595	-0.00347183	RIBO-DNA (+) Total Error	rC_random400_1
4596	-0.00874668	RIBO-DNA (+) Total Error	rC_random400_1
4597	0.000338737	RIBO-DNA (+) Total Error	rC_random400_1
4598	0.0070646	RIBO-DNA (+) Total Error	rC_random400_1
4599	0.0050748	RIBO-DNA (+) Total Error	rC_random400_1
4600	0.00220756	RIBO-DNA (+) Total Error	rC_random400_1
4601	0.00251749	RIBO-DNA (+) Total Error	rC_random400_1
4602	0.00308826	RIBO-DNA (+) Total Error	rC_random400_1
4603	-0.00327926	RIBO-DNA (+) Total Error	rC_random400_1
4604	0.00382739	RIBO-DNA (+) Total Error	rC_random400_1
4605	-0.000952592	RIBO-DNA (+) Total Error	rC_random400_1
4606	0.00207633	RIBO-DNA (+) Total Error	rC_random400_1
4607	0.00213968	RIBO-DNA (+) Total Error	rC_random400_1
4608	0.00213638	RIBO-DNA (+) Total Error	rC_random400_1
4609	-0.00209544	RIBO-DNA (+) Total Error	rC_random400_1
4610	0.00258539	RIBO-DNA (+) Total Error	rC_random400_1
4611	-0.000132016	RIBO-DNA (+) Total Error	rC_random400_1
4612	-0.0008802	RIBO-DNA (+) Total Error	rC_random400_1
4613	0.00352454	RIBO-DNA (+) Total Error	rC_random400_1
4614	0.00337281	RIBO-DNA (+) Total Error	rC_random400_1
4615	0.000954612	RIBO-DNA (+) Total Error	rC_random400_1
4616	0.00797641	RIBO-DNA (+) Total Error	rC_random400_1
4617	0.00887953	RIBO-DNA (+) Total Error	rC_random400_1
4618	0.00367577	RIBO-DNA (+) Total Error	rC_random400_1
4619	-0.0015955	RIBO-DNA (+) Total Error	rC_random400_1
4620	-0.00985768	RIBO-DNA (+) Total Error	rC_random400_1
4621	-0.00782644	RIBO-DNA (+) Total Error	rC_random400_1
4622	-0.00520007	RIBO-DNA (+) Total Error	rC_random400_1
4623	-0.00708791	RIBO-DNA (+) Total Error	rC_random400_1
4624	-0.00159029	RIBO-DNA (+) Total Error	rC_random400_1
4625	0.00409687	RIBO-DNA (+) Total Error	rC_random400_1
4626	0.000695648	RIBO-DNA (+) Total Error	rC_random400_1
4627	0.0014129	RIBO-DNA (+) Total Error	rC_random400_1
4628	-0.0010988	RIBO-DNA (+) Total Error	rC_random400_1
4629	-0.00374183	RIBO-DNA (+) Total Error	rC_random400_1
4630	-0.00280227	RIBO-DNA (+) Total Error	rC_random400_1
4631	0.00216886	RIBO-DNA (+) Total Error	rC_random400_1
4632	-0.000394855	RIBO-DNA (+) Total Error	rC_random400_1
4633	0.00274119	RIBO-DNA (+) Total Error	rC_random400_1
4634	0.00550576	RIBO-DNA (+) Total Error	rC_random400_1
4635	0.000499123	RIBO-DNA (+) Total Error	rC_random400_1
4636	-0.0038376	RIBO-DNA (+) Total Error	rC_random400_1
4637	0.00124417	RIBO-DNA (+) Total Error	rC_random400_1
4638	0.00308653	RIBO-DNA (+) Total Error	rC_random400_1
4639	-0.00250277	RIBO-DNA (+) Total Error	rC_random400_1
4640	-0.00274286	RIBO-DNA (+) Total Error	rC_random400_1
4641	-0.00362443	RIBO-DNA (+) Total Error	rC_random400_1
4642	-0.00200244	RIBO-DNA (+) Total Error	rC_random400_1
4643	0.000901227	RIBO-DNA (+) Total Error	rC_random400_1
4644	0.00728925	RIBO-DNA (+) Total Error	rC_random400_1
4645	0.00809673	RIBO-DNA (+) Total Error	rC_random400_1
4646	0.00386053	RIBO-DNA (+) Total Error	rC_random400_1
4647	-0.0018117	RIBO-DNA (+) Total Error	rC_random400_1
4648	-0.00582341	RIBO-DNA (+) Total Error	rC_random400_1
4649	-0.00238343	RIBO-DNA (+) Total Error	rC_random400_1
4650	-0.0024225	RIBO-DNA (+) Total Error	rC_random400_1
4651	-0.00371005	RIBO-DNA (+) Total Error	rC_random400_1
4652	-0.00500105	RIBO-DNA (+) Total Error	rC_random400_1
4653	-0.00478876	RIBO-DNA (+) Total Error	rC_random400_1
4654	7.98902969603027e-05	RIBO-DNA (+) Total Error	rC_random400_1
4655	-0.00126234	RIBO-DNA (+) Total Error	rC_random400_1
4656	0.00628401	RIBO-DNA (+) Total Error	rC_random400_1
4657	-0.00125548	RIBO-DNA (+) Total Error	rC_random400_1
4658	-0.00393693	RIBO-DNA (+) Total Error	rC_random400_1
4659	0.00403334	RIBO-DNA (+) Total Error	rC_random400_1
4660	-0.00471732	RIBO-DNA (+) Total Error	rC_random400_1
4661	-0.00153799	RIBO-DNA (+) Total Error	rC_random400_1
4662	0.00290307	RIBO-DNA (+) Total Error	rC_random400_1
4663	-0.00366264	RIBO-DNA (+) Total Error	rC_random400_1
4664	0.00366206	RIBO-DNA (+) Total Error	rC_random400_1
4665	-0.0033319	RIBO-DNA (+) Total Error	rC_random400_1
4666	-0.00588705	RIBO-DNA (+) Total Error	rC_random400_1
4667	0.0016632	RIBO-DNA (+) Total Error	rC_random400_1
4668	0.00192579	RIBO-DNA (+) Total Error	rC_random400_1
4669	-0.00125684	RIBO-DNA (+) Total Error	rC_random400_1
4670	-0.00382576	RIBO-DNA (+) Total Error	rC_random400_1
4671	-0.00437155	RIBO-DNA (+) Total Error	rC_random400_1
4672	-0.00191448	RIBO-DNA (+) Total Error	rC_random400_1
4673	-0.00218249	RIBO-DNA (+) Total Error	rC_random400_1
4674	-0.00270658	RIBO-DNA (+) Total Error	rC_random400_1
4675	-0.00816327	RIBO-DNA (+) Total Error	rC_random400_1
4676	-0.00251879	RIBO-DNA (+) Total Error	rC_random400_1
4677	-0.00796009	RIBO-DNA (+) Total Error	rC_random400_1
4678	0.00586416	RIBO-DNA (+) Total Error	rC_random400_1
4679	-0.0045476	RIBO-DNA (+) Total Error	rC_random400_1
4680	-0.0262014	RIBO-DNA (+) Total Error	rC_random400_1
4681	-0.0055371	RIBO-DNA (+) Total Error	rC_random400_1
4682	-0.0035098	RIBO-DNA (+) Total Error	rC_random400_1
4683	0.00245133	RIBO-DNA (+) Total Error	rC_random400_1
4684	0.00147563	RIBO-DNA (+) Total Error	rC_random400_1
4685	0.0062136	RIBO-DNA (+) Total Error	rC_random400_1
4686	0.00136688	RIBO-DNA (+) Total Error	rC_random400_1
4687	0.010237826884666387	RIBO-DNA (+) Total Error	rC_random400_1
4688	-0.00191076	RIBO-DNA (+) Total Error	rC_random400_1
4689	-0.000128726	RIBO-DNA (+) Total Error	rC_random400_1
4690	0.001482	RIBO-DNA (+) Total Error	rC_random400_1
4691	0.00334895	RIBO-DNA (+) Total Error	rC_random400_1
4692	0.00105892	RIBO-DNA (+) Total Error	rC_random400_1
4693	0.0033582	RIBO-DNA (+) Total Error	rC_random400_1
4694	0.0054261	RIBO-DNA (+) Total Error	rC_random400_1
4695	0.00173174	RIBO-DNA (+) Total Error	rC_random400_1
4696	0.000646636	RIBO-DNA (+) Total Error	rC_random400_1
4697	-0.00247913	RIBO-DNA (+) Total Error	rC_random400_1
4698	0.00170456	RIBO-DNA (+) Total Error	rC_random400_1
4699	0.00338098	RIBO-DNA (+) Total Error	rC_random400_1
4700	0.00267644	RIBO-DNA (+) Total Error	rC_random400_1
4701	0.00936224	RIBO-DNA (+) Total Error	rC_random400_1
4702	0.00679471	RIBO-DNA (+) Total Error	rC_random400_1
4703	0.0038421	RIBO-DNA (+) Total Error	rC_random400_1
4704	0.00110468	RIBO-DNA (+) Total Error	rC_random400_1
4705	-0.00401832	RIBO-DNA (+) Total Error	rC_random400_1
4706	-0.00303671	RIBO-DNA (+) Total Error	rC_random400_1
4707	-0.00109072	RIBO-DNA (+) Total Error	rC_random400_1
4708	-0.00243562	RIBO-DNA (+) Total Error	rC_random400_1
4709	-0.00241775	RIBO-DNA (+) Total Error	rC_random400_1
4710	-0.000408224	RIBO-DNA (+) Total Error	rC_random400_1
4711	0.00169692	RIBO-DNA (+) Total Error	rC_random400_1
4712	-0.000912406	RIBO-DNA (+) Total Error	rC_random400_1
4713	-0.00233285	RIBO-DNA (+) Total Error	rC_random400_1
4714	0.00240829	RIBO-DNA (+) Total Error	rC_random400_1
4715	0.0015375	RIBO-DNA (+) Total Error	rC_random400_1
4716	0.00254181	RIBO-DNA (+) Total Error	rC_random400_1
4717	0.00342099	RIBO-DNA (+) Total Error	rC_random400_1
4718	0.014384864037157413	RIBO-DNA (+) Total Error	rC_random400_1
4719	0.00477254	RIBO-DNA (+) Total Error	rC_random400_1
4720	0.00171373	RIBO-DNA (+) Total Error	rC_random400_1
4721	0.00236045	RIBO-DNA (+) Total Error	rC_random400_1
4722	0.00235521	RIBO-DNA (+) Total Error	rC_random400_1
4723	0.00439461	RIBO-DNA (+) Total Error	rC_random400_1
4724	0.00334908	RIBO-DNA (+) Total Error	rC_random400_1
4725	0.00175214	RIBO-DNA (+) Total Error	rC_random400_1
4726	0.00126726	RIBO-DNA (+) Total Error	rC_random400_1
4727	0.00625143	RIBO-DNA (+) Total Error	rC_random400_1
4728	0.000889705	RIBO-DNA (+) Total Error	rC_random400_1
4729	-0.000711664	RIBO-DNA (+) Total Error	rC_random400_1
4730	-0.00447671	RIBO-DNA (+) Total Error	rC_random400_1
4731	-0.0012088	RIBO-DNA (+) Total Error	rC_random400_1
4732	-0.0014007	RIBO-DNA (+) Total Error	rC_random400_1
4733	-0.0018608	RIBO-DNA (+) Total Error	rC_random400_1
4734	-0.001851	RIBO-DNA (+) Total Error	rC_random400_1
4735	-0.00199938	RIBO-DNA (+) Total Error	rC_random400_1
4736	0.000696384	RIBO-DNA (+) Total Error	rC_random400_1
4737	0.00136292	RIBO-DNA (+) Total Error	rC_random400_1
4738	-0.000945316	RIBO-DNA (+) Total Error	rC_random400_1
4739	0.00218822	RIBO-DNA (+) Total Error	rC_random400_1
4740	-0.000548168	RIBO-DNA (+) Total Error	rC_random400_1
4741	0.00337195	RIBO-DNA (+) Total Error	rC_random400_1
4742	0.000542623	RIBO-DNA (+) Total Error	rC_random400_1
4743	0.00268771	RIBO-DNA (+) Total Error	rC_random400_1
4744	0.0023824	RIBO-DNA (+) Total Error	rC_random400_1
4745	0.00309832	RIBO-DNA (+) Total Error	rC_random400_1
4746	0.00155089	RIBO-DNA (+) Total Error	rC_random400_1
4747	0.00561484	RIBO-DNA (+) Total Error	rC_random400_1
4748	0.00225892	RIBO-DNA (+) Total Error	rC_random400_1
4749	0.00314788	RIBO-DNA (+) Total Error	rC_random400_1
4750	0.0027926	RIBO-DNA (+) Total Error	rC_random400_1
4751	0.00827115	RIBO-DNA (+) Total Error	rC_random400_1
4752	0.00179002	RIBO-DNA (+) Total Error	rC_random400_1
4753	-0.0025088	RIBO-DNA (+) Total Error	rC_random400_1
4754	-0.0011797	RIBO-DNA (+) Total Error	rC_random400_1
4755	-0.0026785	RIBO-DNA (+) Total Error	rC_random400_1
4756	-0.0040789	RIBO-DNA (+) Total Error	rC_random400_1
4757	-0.00899195	RIBO-DNA (+) Total Error	rC_random400_1
4758	-0.00551209	RIBO-DNA (+) Total Error	rC_random400_1
4759	-0.00273232	RIBO-DNA (+) Total Error	rC_random400_1
4760	-0.00620483	RIBO-DNA (+) Total Error	rC_random400_1
4761	-0.000851223	RIBO-DNA (+) Total Error	rC_random400_1
4762	-0.00152183	RIBO-DNA (+) Total Error	rC_random400_1
4763	0.00118721	RIBO-DNA (+) Total Error	rC_random400_1
4764	0.00299089	RIBO-DNA (+) Total Error	rC_random400_1
4765	0.0068579	RIBO-DNA (+) Total Error	rC_random400_1
4766	0.010358189360091502	RIBO-DNA (+) Total Error	rC_random400_1
4767	0.00416762	RIBO-DNA (+) Total Error	rC_random400_1
4768	0.00444518	RIBO-DNA (+) Total Error	rC_random400_1
4769	0.00124562	RIBO-DNA (+) Total Error	rC_random400_1
4770	0.000624622	RIBO-DNA (+) Total Error	rC_random400_1
4771	0.00220833	RIBO-DNA (+) Total Error	rC_random400_1
4772	0.00252577	RIBO-DNA (+) Total Error	rC_random400_1
4773	0.00595325	RIBO-DNA (+) Total Error	rC_random400_1
4774	-0.000603187	RIBO-DNA (+) Total Error	rC_random400_1
4775	0.00739723	RIBO-DNA (+) Total Error	rC_random400_1
4776	0.0050787	RIBO-DNA (+) Total Error	rC_random400_1
4777	0.00046851	RIBO-DNA (+) Total Error	rC_random400_1
4778	3.3783341146502444e-05	RIBO-DNA (+) Total Error	rC_random400_1
4779	-0.00193951	RIBO-DNA (+) Total Error	rC_random400_1
4780	4.329093361289671e-05	RIBO-DNA (+) Total Error	rC_random400_1
4781	-0.00218533	RIBO-DNA (+) Total Error	rC_random400_1
4782	-0.000684162	RIBO-DNA (+) Total Error	rC_random400_1
4783	0.00292757	RIBO-DNA (+) Total Error	rC_random400_1
4784	-0.00137743	RIBO-DNA (+) Total Error	rC_random400_1
4785	0.014210670687174506	RIBO-DNA (+) Total Error	rC_random400_1
4786	0.00952181	RIBO-DNA (+) Total Error	rC_random400_1
4787	-0.000183149	RIBO-DNA (+) Total Error	rC_random400_1
4788	0.00494048	RIBO-DNA (+) Total Error	rC_random400_1
4789	-0.00304111	RIBO-DNA (+) Total Error	rC_random400_1
4790	0.00223118	RIBO-DNA (+) Total Error	rC_random400_1
4791	0.00361032	RIBO-DNA (+) Total Error	rC_random400_1
4792	-0.00190097	RIBO-DNA (+) Total Error	rC_random400_1
4793	0.00611811	RIBO-DNA (+) Total Error	rC_random400_1
4794	-0.000871029	RIBO-DNA (+) Total Error	rC_random400_1
4795	-0.000447002	RIBO-DNA (+) Total Error	rC_random400_1
4796	0.00295212	RIBO-DNA (+) Total Error	rC_random400_1
4797	0.00184886	RIBO-DNA (+) Total Error	rC_random400_1
4798	0.00558859	RIBO-DNA (+) Total Error	rC_random400_1
4799	0.00770826	RIBO-DNA (+) Total Error	rC_random400_1
4800	0.031725635319013984	RIBO-DNA (+) Total Error	rC_random400_1
4801	0.0227272	RIBO-DNA (+) Total Error	rC_random400_1
4802	0.011748249218280701	RIBO-DNA (+) Total Error	rC_random400_1
4803	0.012667793128924389	RIBO-DNA (+) Total Error	rC_random400_1
4804	0.00188391	RIBO-DNA (+) Total Error	rC_random400_1
4805	0.0168357	RIBO-DNA (+) Total Error	rC_random400_1
4806	0.00892327	RIBO-DNA (+) Total Error	rC_random400_1
4807	0.00595443	RIBO-DNA (+) Total Error	rC_random400_1
4808	0.0177285	RIBO-DNA (+) Total Error	rC_random400_1
4809	0.00246771	RIBO-DNA (+) Total Error	rC_random400_1
4810	0.00434471	RIBO-DNA (+) Total Error	rC_random400_1
4811	0.000140873	RIBO-DNA (+) Total Error	rC_random400_1
4812	-0.000835888	RIBO-DNA (+) Total Error	rC_random400_1
4813	0.000450857	RIBO-DNA (+) Total Error	rC_random400_1
4814	0.000763614	RIBO-DNA (+) Total Error	rC_random400_1
4815	-0.00261187	RIBO-DNA (+) Total Error	rC_random400_1
4816	0.00492171	RIBO-DNA (+) Total Error	rC_random400_1
4817	0.000377626	RIBO-DNA (+) Total Error	rC_random400_1
4818	0.00133779	RIBO-DNA (+) Total Error	rC_random400_1
4819	-0.00160389	RIBO-DNA (+) Total Error	rC_random400_1
4820	0.010619679521452888	RIBO-DNA (+) Total Error	rC_random400_1
4821	0.00913227	RIBO-DNA (+) Total Error	rC_random400_1
4822	-5.75989e-05	RIBO-DNA (+) Total Error	rC_random400_1
4823	-0.00113993	RIBO-DNA (+) Total Error	rC_random400_1
4824	-0.00292697	RIBO-DNA (+) Total Error	rC_random400_1
4825	0.000220682	RIBO-DNA (+) Total Error	rC_random400_1
4826	0.000491472	RIBO-DNA (+) Total Error	rC_random400_1
4827	-0.00228372	RIBO-DNA (+) Total Error	rC_random400_1
4828	0.00245273	RIBO-DNA (+) Total Error	rC_random400_1
4829	-0.00378833	RIBO-DNA (+) Total Error	rC_random400_1
4830	-0.0055148	RIBO-DNA (+) Total Error	rC_random400_1
4831	-0.0301352	RIBO-DNA (+) Total Error	rC_random400_1
4832	-0.00860718	RIBO-DNA (+) Total Error	rC_random400_1
4833	-0.00945933	RIBO-DNA (+) Total Error	rC_random400_1
4834	-0.0112914	RIBO-DNA (+) Total Error	rC_random400_1
4835	0.010988713428844693	RIBO-DNA (+) Total Error	rC_random400_1
4836	-0.0128107	RIBO-DNA (+) Total Error	rC_random400_1
4837	-0.00472544	RIBO-DNA (+) Total Error	rC_random400_1
4838	0.00342793	RIBO-DNA (+) Total Error	rC_random400_1
4839	0.000641418	RIBO-DNA (+) Total Error	rC_random400_1
4840	-0.000998901	RIBO-DNA (+) Total Error	rC_random400_1
4841	0.016724678371669896	RIBO-DNA (+) Total Error	rC_random400_1
4842	0.00171007	RIBO-DNA (+) Total Error	rC_random400_1
4843	-7.73715e-05	RIBO-DNA (+) Total Error	rC_random400_1
4844	0.010146069036931604	RIBO-DNA (+) Total Error	rC_random400_1
4845	0.010374721983325987	RIBO-DNA (+) Total Error	rC_random400_1
4846	-0.00982109	RIBO-DNA (+) Total Error	rC_random400_1
4847	-0.0123211	RIBO-DNA (+) Total Error	rC_random400_1
4848	-0.00215712	RIBO-DNA (+) Total Error	rC_random400_1
4849	-0.00722245	RIBO-DNA (+) Total Error	rC_random400_1
4850	0.00877156	RIBO-DNA (+) Total Error	rC_random400_1
4851	-0.000493919	RIBO-DNA (+) Total Error	rC_random400_1
4852	-0.0206722	RIBO-DNA (+) Total Error	rC_random400_1
4853	-0.00349825	RIBO-DNA (+) Total Error	rC_random400_1
4854	-0.00616557	RIBO-DNA (+) Total Error	rC_random400_1
4855	-0.00200765	RIBO-DNA (+) Total Error	rC_random400_1
4856	-0.00235207	RIBO-DNA (+) Total Error	rC_random400_1
4857	-0.00337956	RIBO-DNA (+) Total Error	rC_random400_1
4858	-0.00340136	RIBO-DNA (+) Total Error	rC_random400_1
4859	-0.000402877	RIBO-DNA (+) Total Error	rC_random400_1
4860	0.00801067	RIBO-DNA (+) Total Error	rC_random400_1
4861	-0.00291601	RIBO-DNA (+) Total Error	rC_random400_1
4862	-0.000864374	RIBO-DNA (+) Total Error	rC_random400_1
4863	-0.00227603	RIBO-DNA (+) Total Error	rC_random400_1
4864	-0.00115697	RIBO-DNA (+) Total Error	rC_random400_1
4865	-0.00172278	RIBO-DNA (+) Total Error	rC_random400_1
4866	0.00290166	RIBO-DNA (+) Total Error	rC_random400_1
4867	0.00148106	RIBO-DNA (+) Total Error	rC_random400_1
4868	-0.00101332	RIBO-DNA (+) Total Error	rC_random400_1
4869	0.00315524	RIBO-DNA (+) Total Error	rC_random400_1
4870	0.00165922	RIBO-DNA (+) Total Error	rC_random400_1
4871	0.00365369	RIBO-DNA (+) Total Error	rC_random400_1
4872	0.00604688	RIBO-DNA (+) Total Error	rC_random400_1
4873	0.000862734	RIBO-DNA (+) Total Error	rC_random400_1
4874	0.00211064	RIBO-DNA (+) Total Error	rC_random400_1
4875	0.00991642	RIBO-DNA (+) Total Error	rC_random400_1
4876	-0.000799105	RIBO-DNA (+) Total Error	rC_random400_1
4877	-0.000168976	RIBO-DNA (+) Total Error	rC_random400_1
4878	0.00488869	RIBO-DNA (+) Total Error	rC_random400_1
4879	0.00658705	RIBO-DNA (+) Total Error	rC_random400_1
4880	0.000731503	RIBO-DNA (+) Total Error	rC_random400_1
4881	0.002608	RIBO-DNA (+) Total Error	rC_random400_1
4882	0.00128149	RIBO-DNA (+) Total Error	rC_random400_1
4883	0.016348827858396406	RIBO-DNA (+) Total Error	rC_random400_1
4884	0.00297176	RIBO-DNA (+) Total Error	rC_random400_1
4885	0.000760691	RIBO-DNA (+) Total Error	rC_random400_1
4886	-0.00237651	RIBO-DNA (+) Total Error	rC_random400_1
4887	0.00549953	RIBO-DNA (+) Total Error	rC_random400_1
4888	-0.000270239	RIBO-DNA (+) Total Error	rC_random400_1
4889	-0.000338993	RIBO-DNA (+) Total Error	rC_random400_1
4890	0.00525795	RIBO-DNA (+) Total Error	rC_random400_1
4891	0.021127019926179297	RIBO-DNA (+) Total Error	rC_random400_1
4892	0.00231327	RIBO-DNA (+) Total Error	rC_random400_1
4893	0.00130848	RIBO-DNA (+) Total Error	rC_random400_1
4894	0.00212413	RIBO-DNA (+) Total Error	rC_random400_1
4895	0.00273115	RIBO-DNA (+) Total Error	rC_random400_1
4896	0.00228581	RIBO-DNA (+) Total Error	rC_random400_1
4897	-0.000990891	RIBO-DNA (+) Total Error	rC_random400_1
4898	0.00385873	RIBO-DNA (+) Total Error	rC_random400_1
4899	0.023636664797709414	RIBO-DNA (+) Total Error	rC_random400_1
4900	-0.00097418	RIBO-DNA (+) Total Error	rC_random400_1
4901	0.000128343	RIBO-DNA (+) Total Error	rC_random400_1
4902	0.00135075	RIBO-DNA (+) Total Error	rC_random400_1
4903	-0.00108816	RIBO-DNA (+) Total Error	rC_random400_1
4904	0.00108874	RIBO-DNA (+) Total Error	rC_random400_1
4905	0.00348419	RIBO-DNA (+) Total Error	rC_random400_1
4906	-0.00122299	RIBO-DNA (+) Total Error	rC_random400_1
4907	0.00218939	RIBO-DNA (+) Total Error	rC_random400_1
4908	-0.00116435	RIBO-DNA (+) Total Error	rC_random400_1
4909	0.00189108	RIBO-DNA (+) Total Error	rC_random400_1
4910	0.00769329	RIBO-DNA (+) Total Error	rC_random400_1
4911	0.0050252	RIBO-DNA (+) Total Error	rC_random400_1
4912	0.00491378	RIBO-DNA (+) Total Error	rC_random400_1
4913	0.0126355	RIBO-DNA (+) Total Error	rC_random400_1
4914	0.010858010194645606	RIBO-DNA (+) Total Error	rC_random400_1
4915	0.014954779346303605	RIBO-DNA (+) Total Error	rC_random400_1
4916	0.011505904964548813	RIBO-DNA (+) Total Error	rC_random400_1
4917	0.0123598	RIBO-DNA (+) Total Error	rC_random400_1
4918	0.00991432	RIBO-DNA (+) Total Error	rC_random400_1
4919	0.017170780007728204	RIBO-DNA (+) Total Error	rC_random400_1
4920	0.010962485063164912	RIBO-DNA (+) Total Error	rC_random400_1
4921	0.00670185	RIBO-DNA (+) Total Error	rC_random400_1
4922	0.00677935	RIBO-DNA (+) Total Error	rC_random400_1
4923	0.00421396	RIBO-DNA (+) Total Error	rC_random400_1
4924	0.011337716496089709	RIBO-DNA (+) Total Error	rC_random400_1
4925	0.00589059	RIBO-DNA (+) Total Error	rC_random400_1
4926	0.000407972	RIBO-DNA (+) Total Error	rC_random400_1
4927	0.00163719	RIBO-DNA (+) Total Error	rC_random400_1
4928	-0.000519983	RIBO-DNA (+) Total Error	rC_random400_1
4929	-0.00644971	RIBO-DNA (+) Total Error	rC_random400_1
4930	-0.0194286	RIBO-DNA (+) Total Error	rC_random400_1
4931	-0.0372087	RIBO-DNA (+) Total Error	rC_random400_1
4932	-0.00762402	RIBO-DNA (+) Total Error	rC_random400_1
4933	-0.00566736	RIBO-DNA (+) Total Error	rC_random400_1
4934	-0.00251453	RIBO-DNA (+) Total Error	rC_random400_1
4935	0.00135198	RIBO-DNA (+) Total Error	rC_random400_1
4936	0.000152214	RIBO-DNA (+) Total Error	rC_random400_1
4937	-0.0010705	RIBO-DNA (+) Total Error	rC_random400_1
4938	-0.0021973	RIBO-DNA (+) Total Error	rC_random400_1
4939	0.000954875	RIBO-DNA (+) Total Error	rC_random400_1
4940	0.00014489	RIBO-DNA (+) Total Error	rC_random400_1
4941	0.00481491	RIBO-DNA (+) Total Error	rC_random400_1
4942	-0.000338533	RIBO-DNA (+) Total Error	rC_random400_1
4943	0.00162971	RIBO-DNA (+) Total Error	rC_random400_1
4944	0.00849329	RIBO-DNA (+) Total Error	rC_random400_1
4945	-0.00255002	RIBO-DNA (+) Total Error	rC_random400_1
4946	-0.00442582	RIBO-DNA (+) Total Error	rC_random400_1
4947	0.00399248	RIBO-DNA (+) Total Error	rC_random400_1
4948	-0.00458241	RIBO-DNA (+) Total Error	rC_random400_1
4949	-0.00354365	RIBO-DNA (+) Total Error	rC_random400_1
4950	0.00174847	RIBO-DNA (+) Total Error	rC_random400_1
4951	0.00210663	RIBO-DNA (+) Total Error	rC_random400_1
4952	-0.00397846	RIBO-DNA (+) Total Error	rC_random400_1
4953	-0.00474411	RIBO-DNA (+) Total Error	rC_random400_1
4954	0.00438637	RIBO-DNA (+) Total Error	rC_random400_1
4955	0.00556694	RIBO-DNA (+) Total Error	rC_random400_1
4956	-0.00282428	RIBO-DNA (+) Total Error	rC_random400_1
4957	-0.00704403	RIBO-DNA (+) Total Error	rC_random400_1
4958	-0.00407534	RIBO-DNA (+) Total Error	rC_random400_1
4959	-0.00151143	RIBO-DNA (+) Total Error	rC_random400_1
4960	0.00193871	RIBO-DNA (+) Total Error	rC_random400_1
4961	0.000527206	RIBO-DNA (+) Total Error	rC_random400_1
4962	-0.00157845	RIBO-DNA (+) Total Error	rC_random400_1
4963	-0.000228867	RIBO-DNA (+) Total Error	rC_random400_1
4964	0.000763241	RIBO-DNA (+) Total Error	rC_random400_1
4965	-0.001862	RIBO-DNA (+) Total Error	rC_random400_1
4966	-0.00138752	RIBO-DNA (+) Total Error	rC_random400_1
4967	0.00498655	RIBO-DNA (+) Total Error	rC_random400_1
4968	0.00464704	RIBO-DNA (+) Total Error	rC_random400_1
4969	0.00975832	RIBO-DNA (+) Total Error	rC_random400_1
4970	0.0033928	RIBO-DNA (+) Total Error	rC_random400_1
4971	0.00347598	RIBO-DNA (+) Total Error	rC_random400_1
4972	0.0010437	RIBO-DNA (+) Total Error	rC_random400_1
4973	0.012701517532139411	RIBO-DNA (+) Total Error	rC_random400_1
4974	0.00301691	RIBO-DNA (+) Total Error	rC_random400_1
4975	0.00248281	RIBO-DNA (+) Total Error	rC_random400_1
4976	0.00396168	RIBO-DNA (+) Total Error	rC_random400_1
4977	-0.00119985	RIBO-DNA (+) Total Error	rC_random400_1
4978	-6.93742e-05	RIBO-DNA (+) Total Error	rC_random400_1
4979	-0.00615545	RIBO-DNA (+) Total Error	rC_random400_1
4980	-0.0104905	RIBO-DNA (+) Total Error	rC_random400_1
4981	-0.0136318	RIBO-DNA (+) Total Error	rC_random400_1
4982	-0.0439889	RIBO-DNA (+) Total Error	rC_random400_1
4983	-0.0509364	RIBO-DNA (+) Total Error	rC_random400_1
4984	-0.00565257	RIBO-DNA (+) Total Error	rC_random400_1
4985	-0.00022848	RIBO-DNA (+) Total Error	rC_random400_1
4986	0.00525428	RIBO-DNA (+) Total Error	rC_random400_1
4987	0.00248076	RIBO-DNA (+) Total Error	rC_random400_1
4988	-0.000747928	RIBO-DNA (+) Total Error	rC_random400_1
4989	0.010381105438329596	RIBO-DNA (+) Total Error	rC_random400_1
4990	-0.0016155	RIBO-DNA (+) Total Error	rC_random400_1
4991	0.00116218	RIBO-DNA (+) Total Error	rC_random400_1
4992	0.00375914	RIBO-DNA (+) Total Error	rC_random400_1
4993	-0.00256664	RIBO-DNA (+) Total Error	rC_random400_1
4994	-0.00149489	RIBO-DNA (+) Total Error	rC_random400_1
4995	-0.000341273	RIBO-DNA (+) Total Error	rC_random400_1
4996	-0.00288048	RIBO-DNA (+) Total Error	rC_random400_1
4997	-5.70333e-05	RIBO-DNA (+) Total Error	rC_random400_1
4998	0.00829567	RIBO-DNA (+) Total Error	rC_random400_1
4999	0.00357304	RIBO-DNA (+) Total Error	rC_random400_1
5000	-0.000864487	RIBO-DNA (+) Total Error	rC_random400_1
5001	-0.000335179	RIBO-DNA (+) Total Error	rC_random400_1
5002	0.014999328515951912	RIBO-DNA (+) Total Error	rC_random400_1
5003	0.011086363517643194	RIBO-DNA (+) Total Error	rC_random400_1
5004	-0.00158289	RIBO-DNA (+) Total Error	rC_random400_1
5005	0.011814249278403514	RIBO-DNA (+) Total Error	rC_random400_1
5006	0.00268419	RIBO-DNA (+) Total Error	rC_random400_1
5007	0.0032913	RIBO-DNA (+) Total Error	rC_random400_1
5008	0.00819304	RIBO-DNA (+) Total Error	rC_random400_1
5009	0.010486718462221586	RIBO-DNA (+) Total Error	rC_random400_1
5010	0.00240527	RIBO-DNA (+) Total Error	rC_random400_1
5011	0.00830815	RIBO-DNA (+) Total Error	rC_random400_1
5012	0.0040025	RIBO-DNA (+) Total Error	rC_random400_1
5013	0.00173886	RIBO-DNA (+) Total Error	rC_random400_1
5014	0.00175283	RIBO-DNA (+) Total Error	rC_random400_1
5015	0.00645228	RIBO-DNA (+) Total Error	rC_random400_1
5016	-0.00100822	RIBO-DNA (+) Total Error	rC_random400_1
5017	0.00131085	RIBO-DNA (+) Total Error	rC_random400_1
5018	-0.00189098	RIBO-DNA (+) Total Error	rC_random400_1
5019	0.01003	RIBO-DNA (+) Total Error	rC_random400_1
5020	0.0102726	RIBO-DNA (+) Total Error	rC_random400_1
5021	0.00669607	RIBO-DNA (+) Total Error	rC_random400_1
5022	0.00394076	RIBO-DNA (+) Total Error	rC_random400_1
5023	0.00408561	RIBO-DNA (+) Total Error	rC_random400_1
5024	0.000748925	RIBO-DNA (+) Total Error	rC_random400_1
5025	0.00182001	RIBO-DNA (+) Total Error	rC_random400_1
5026	0.0027853	RIBO-DNA (+) Total Error	rC_random400_1
5027	0.00495087	RIBO-DNA (+) Total Error	rC_random400_1
5028	0.000536563	RIBO-DNA (+) Total Error	rC_random400_1
5029	0.00270599	RIBO-DNA (+) Total Error	rC_random400_1
5030	0.000252036	RIBO-DNA (+) Total Error	rC_random400_1
5031	0.00285346	RIBO-DNA (+) Total Error	rC_random400_1
5032	0.000306709	RIBO-DNA (+) Total Error	rC_random400_1
5033	0.00493829	RIBO-DNA (+) Total Error	rC_random400_1
5034	0.000275594	RIBO-DNA (+) Total Error	rC_random400_1
5035	0.00334816	RIBO-DNA (+) Total Error	rC_random400_1
5036	0.00634007	RIBO-DNA (+) Total Error	rC_random400_1
5037	0.019205565280361103	RIBO-DNA (+) Total Error	rC_random400_1
5038	0.00308071	RIBO-DNA (+) Total Error	rC_random400_1
5039	0.000713314	RIBO-DNA (+) Total Error	rC_random400_1
5040	-0.000506899	RIBO-DNA (+) Total Error	rC_random400_1
5041	0.00179598	RIBO-DNA (+) Total Error	rC_random400_1
5042	-0.00115997	RIBO-DNA (+) Total Error	rC_random400_1
5043	-0.00104775	RIBO-DNA (+) Total Error	rC_random400_1
5044	0.00035519	RIBO-DNA (+) Total Error	rC_random400_1
5045	-0.0018404	RIBO-DNA (+) Total Error	rC_random400_1
5046	-0.000415894	RIBO-DNA (+) Total Error	rC_random400_1
5047	0.00290258	RIBO-DNA (+) Total Error	rC_random400_1
5048	0.00011895	RIBO-DNA (+) Total Error	rC_random400_1
5049	-0.00220823	RIBO-DNA (+) Total Error	rC_random400_1
5050	-8.04849e-05	RIBO-DNA (+) Total Error	rC_random400_1
5051	-0.00386305	RIBO-DNA (+) Total Error	rC_random400_1
5052	0.00017568	RIBO-DNA (+) Total Error	rC_random400_1
5053	8.29718087094083e-05	RIBO-DNA (+) Total Error	rC_random400_1
5054	0.000505213	RIBO-DNA (+) Total Error	rC_random400_1
5055	0.000108352	RIBO-DNA (+) Total Error	rC_random400_1
5056	9.60325422232457e-05	RIBO-DNA (+) Total Error	rC_random400_1
5057	0.000278328	RIBO-DNA (+) Total Error	rC_random400_1
4533	-0.000194364	RIBO-DNA (-) Total Error	rC_random400_1
4534	-0.000424541	RIBO-DNA (-) Total Error	rC_random400_1
4535	0.00241652	RIBO-DNA (-) Total Error	rC_random400_1
4536	2.0060541900515042e-05	RIBO-DNA (-) Total Error	rC_random400_1
4537	0.000584049	RIBO-DNA (-) Total Error	rC_random400_1
4538	0.000232342	RIBO-DNA (-) Total Error	rC_random400_1
[truncated: 2,619 more rows]

## Sheet: Fig7
position	currents_sum_of_abs_deltas	strand	comparison
[truncated: 4,136 more rows]

[truncated: 8 more sheets: Fig8, Fig9_B, Fig_9C, Fig9D, Fig9E, Figs_S2, Fig_S3, SRA_links]
